# Supplementary material for: A sulfur-containing volatile emitted by potato-associated bacteria confers protection against late blight through direct anti-oomycete activity
Source: Sci Rep. 2019 Dec 30;9:18778. doi: 10.1038/s41598-019-55218-3 (PMC6937334; doi:10.1038/s41598-019-55218-3)
Supplement: Supplementary file 3 — Supplementary Information [file 41598_2019_55218_MOESM3_ESM.xlsx]

## Sheet: proteinGroups
Protein IDs	Majority protein IDs	first hit	id	Peptide counts (all)	Peptide counts (razor+unique)	Peptide counts (unique)	Number of proteins	Peptides	Razor + unique peptides	Unique peptides	LFQ intensity BMTMS_1	LFQ intensity BMTMS_2	LFQ intensity BMTMS_3	average BMTMS	repcount BMTMS	LFQ intensity control_1	LFQ intensity control_2	LFQ intensity control_3	average control	repcount control	LFQ intensity DMDS_1	LFQ intensity DMDS_2	LFQ intensity DMDS_3	average DMDS	repcount DMDS	LFQ intensity DMTS_1	LFQ intensity DMTS_2	LFQ intensity DMTS_3	average DMTS	repcount DMTS	LFQ intensity MMTS_1	LFQ intensity MMTS_2	LFQ intensity MMTS_3	average MMTS	repcount MMTS	LFQ intensity SM_1	LFQ intensity SM_2	LFQ intensity SM_3	average SM	repcount SM
D0MQ56	D0MQ56	D0MQ56	92	2	2	2	1	2	2	2	174000	153500		163750	2		277320		277320	1	176380		143640	160010	2	241370	237470	218400	232413	3	219540		131720	175630	2	203550	175340		189445	2
D0MQ89	D0MQ89	D0MQ89	106	2	2	2	1	2	2	2					0					0			191770	191770	1					0					0					0
D0MQ91	D0MQ91	D0MQ91	108	2	2	2	1	2	2	2	247820	297060	484740	343207	3	212500			212500	1		200520		200520	1	146080	256280	444100	282153	3			517160	517160	1	303180	233080		268130	2
D0MQ96	D0MQ96	D0MQ96	109	2	2	2	1	2	2	2					0					0					0					0					0		213890		213890	1
D0MQ99	D0MQ99	D0MQ99	111	2	2	2	1	2	2	2					0					0					0					0			93940	93940	1					0
D0MQB5	D0MQB5	D0MQB5	114	3	2	2	1	3	2	2	190750		243370	217060	2					0		216410	295540	255975	2	168850		261450	215150	2			207040	207040	1	197870		236940	217405	2
D0MQF0	D0MQF0	D0MQF0	126	2	2	2	1	2	2	2	203010	167860	303160	224677	3	202010	167040	194630	187893	3	154410		142110	148260	2	100760		129580	115170	2			170180	170180	1	334340	204320		269330	2
D0MQH0	D0MQH0	D0MQH0	133	2	2	2	1	2	2	2			144710	144710	1					0		144000		144000	1			165800	165800	1					0			309760	309760	1
D0MQP7	D0MQP7	D0MQP7	151	2	2	2	1	2	2	2					0					0					0					0					0			293150	293150	1
D0MQQ9	D0MQQ9	D0MQQ9	157	2	2	2	1	2	2	2			410380	410380	1					0					0					0					0					0
D0MQS6	D0MQS6	D0MQS6	158	2	2	2	1	2	2	2					0	150890			150890	1					0					0					0		113340	119390	116365	2
D0MQW0	D0MQW0	D0MQW0	174	2	2	2	1	2	2	2					0					0			1668800	1668800	1					0					0					0
D0MQW7	D0MQW7	D0MQW7	177	2	2	2	1	2	2	2					0					0					0		517530		517530	1					0					0
D0MQW9	D0MQW9	D0MQW9	178	2	2	2	1	2	2	2					0					0			398800	398800	1		279210	264270	271740	2					0					0
D0MQX2	D0MQX2	D0MQX2	179	2	2	2	1	2	2	2					0					0					0		18423000		18423000	1					0					0
D0MR55	D0MR55	D0MR55	205	2	2	2	1	2	2	2					0					0					0					0					0			537300	537300	1
D0MRD3	D0MRD3	D0MRD3	232	2	2	2	1	2	2	2	160910	296200	304760	253957	3		293340		293340	1	186190	179520	319010	228240	3	179470	516310	734340	476707	3		418010	431820	424915	2		383740		383740	1
D0MRD4	D0MRD4	D0MRD4	233	2	2	2	1	2	2	2		1841400		1841400	1	1623200			1623200	1			1028900	1028900	1					0					0		1703100		1703100	1
D0MRF4	D0MRF4	D0MRF4	245	2	2	2	1	2	2	2		638030		638030	1					0			443620	443620	1		280210		280210	1			464210	464210	1	538300	629370		583835	2
D0MRH0	D0MRH0	D0MRH0	250	2	2	2	1	2	2	2			252000	252000	1					0					0		127220	204910	166065	2					0					0
D0MRH3	D0MRH3	D0MRH3	253	2	2	2	1	2	2	2					0					0					0					0			536690	536690	1					0
D0MRL0	D0MRL0	D0MRL0	263	3	2	2	1	3	2	2	1229300	494010	2094700	1272670	3	784060	857400	1295200	978887	3	729200	1036300	668700	811400	3	935810	931430	478450	781897	3	992270	895840	1595000	1.16104e+06	3		723900	561840	642870	2
D0MRM3	D0MRM3	D0MRM3	269	2	2	2	1	2	2	2		968650		968650	1					0	337010	304140	571750	404300	3			465550	465550	1					0	1792900			1792900	1
D0MRQ6	D0MRQ6	D0MRQ6	277	2	2	2	1	2	2	2			4992900	4992900	1			2938100	2938100	1		1715700	1533400	1624550	2			3626500	3626500	1			9568500	9568500	1	1969900		2946900	2458400	2
D0MRS1	D0MRS1	D0MRS1	279	2	2	2	1	2	2	2					0					0			186590	186590	1					0					0					0
D0MRV9	D0MRV9	D0MRV9	290	2	2	2	1	2	2	2					0					0					0					0					0			118990	118990	1
D0MRX6	D0MRX6	D0MRX6	298	2	2	2	1	2	2	2	329250	550380		439815	2	386790	831460		609125	2		532100	691230	611665	2	541570	369220	481670	464153	3			872620	872620	1	523080	482270	557000	520783	3
D0MRY5	D0MRY5	D0MRY5	299	2	2	2	1	2	2	2					0					0			688840	688840	1					0					0					0
D0MS05	D0MS05	D0MS05	304	2	2	2	1	2	2	2					0	1787800	280430		1034115	2	351870	306290		329080	2	254220			254220	1					0		414500		414500	1
D0MS25	D0MS25	D0MS25	310	2	2	2	1	2	2	2					0					0					0					0					0			84037	84037	1
D0MS41	D0MS41	D0MS41	317	2	2	2	1	2	2	2		146440	195720	171080	2			297720	297720	1		109290	173110	141200	2			104070	104070	1			278650	278650	1		94708		94708	1
D0MS79	D0MS79	D0MS79	329	2	2	2	1	2	2	2	260780			260780	1			284580	284580	1			3037900	3037900	1			517070	517070	1					0		229550		229550	1
D0MS99	D0MS99	D0MS99	332	2	2	2	1	2	2	2					0					0		104990	252250	178620	2	95492			95492	1					0		116970		116970	1
D0MSC6	D0MSC6	D0MSC6	343	2	2	2	1	2	2	2			181480	181480	1			332150	332150	1		216100		216100	1	313100			313100	1		479460		479460	1	215060			215060	1
D0MSD6	D0MSD6	D0MSD6	344	2	2	2	1	2	2	2					0			605340	605340	1		484160	435260	459710	2			472020	472020	1			536970	536970	1			534330	534330	1
D0MSD9	D0MSD9	D0MSD9	346	2	2	2	1	2	2	2					0					0			424390	424390	1					0					0					0
D0MSG8	D0MSG8	D0MSG8	352	2	2	2	1	2	2	2	743070	614450		678760	2					0			504500	504500	1	864420	673060		768740	2			1524600	1524600	1		595620		595620	1
D0MSH4	D0MSH4	D0MSH4	353	3	2	2	1	3	2	2					0					0					0		336460		336460	1					0					0
D0MSH5	D0MSH5	D0MSH5	354	2	2	2	1	2	2	2		154290		154290	1					0					0					0					0					0
D0MSI0	D0MSI0	D0MSI0	355	2	2	2	1	2	2	2			453320	453320	1			511930	511930	1					0					0			818330	818330	1					0
D0MSI5	D0MSI5	D0MSI5	358	2	2	2	1	2	2	2					0		103810		103810	1			315860	315860	1					0					0					0
D0MSS2	D0MSS2	D0MSS2	379	2	2	2	1	2	2	2	4720300	13718000	27192000	15210100	3	9615100	8738000	39131000	1.91614e+07	3	6822800	10016000	12503000	9780600	3	9748300	8894200	25915000	14852500	3		8134900	50887000	29510950	2	9074800	9996400	35879000	1.83167e+07	3
D0MSW8	D0MSW8	D0MSW8	388	2	2	2	1	2	2	2					0					0			129730	129730	1					0					0					0
D0MT01	D0MT01	D0MT01	396	2	2	2	1	2	2	2	134850	114990	101830	117223	3		135130		135130	1	123480		108640	116060	2	121670	197950	126900	148840	3	161860			161860	1					0
D0MT79	D0MT79	D0MT79	426	2	2	2	1	2	2	2					0					0			307520	307520	1					0					0		187730		187730	1
D0MT80	D0MT80	D0MT80	427	2	2	2	1	2	2	2	52588	80097		66342.5	2			118590	118590	1			151060	151060	1			57813	57813	1			145530	145530	1	62516		175430	118973	2
D0MTN1	D0MTN1	D0MTN1	477	20	2	2	1	20	2	2					0					0					0		526400		526400	1					0					0
D0MTR2	D0MTR2	D0MTR2	483	2	2	2	1	2	2	2					0					0					0		680960		680960	1		969320	1270600	1119960	2		629160	308620	468890	2
D0MTS2	D0MTS2	D0MTS2	485	2	2	2	1	2	2	2					0					0			97436	97436	1		40067		40067	1					0					0
D0MTT1	D0MTT1	D0MTT1	486	2	2	2	1	2	2	2	729760	643440		686600	2	943340	569880		756610	2	949150	330280	516580	598670	3	356320		308410	332365	2					0	550410	659340		604875	2
D0MTT9	D0MTT9	D0MTT9	489	2	2	2	1	2	2	2			761300	761300	1					0					0					0					0			1036600	1036600	1
D0MTW0	D0MTW0	D0MTW0	497	2	2	2	1	2	2	2	2898500			2898500	1					0					0					0					0					0
D0MTW9	D0MTW9	D0MTW9	501	2	2	2	1	2	2	2					0					0					0	195300			195300	1					0					0
D0MTX0	D0MTX0	D0MTX0	502	2	2	2	1	2	2	2		156430		156430	1					0					0					0					0					0
D0MU10	D0MU10	D0MU10	517	2	2	2	1	2	2	2					0					0			423240	423240	1					0					0					0
D0MU57	D0MU57	D0MU57	531	2	2	2	1	2	2	2					0					0			124170	124170	1					0					0					0
D0MU88	D0MU88	D0MU88	541	2	2	2	1	2	2	2		384100		384100	1					0					0					0					0					0
D0MUC8	D0MUC8	D0MUC8	548	2	2	2	1	2	2	2		139590		139590	1					0		273110	593830	433470	2		581760		581760	1					0					0
D0MUE6	D0MUE6	D0MUE6	552	2	2	2	1	2	2	2					0					0					0					0					0		77570		77570	1
D0MUH1	D0MUH1	D0MUH1	563	2	2	2	1	2	2	2		1956000	1054300	1505150	2	1431300	1259300	623350	1104650	3	1364000	1260100	1208200	1.27743e+06	3		1553200	1330700	1441950	2			868300	868300	1		829100	955510	892305	2
D0MUJ1	D0MUJ1	D0MUJ1	569	2	2	2	1	2	2	2	351890		594060	472975	2	599430		922460	760945	2	338540	692300	310400	447080	3					0		984580	800350	892465	2	640220	650750	605670	632213	3
D0MUM9	D0MUM9	D0MUM9	579	2	2	2	1	2	2	2	901290	2222000	1707200	1.61016e+06	3	1153100	2324300	2311400	1929600	3	1487000	1371200	1249100	1369100	3	1138800	1488100	1932200	1519700	3	675050	1448100	2752200	1.62512e+06	3	2316600	2455900	2357100	2.37653e+06	3
D0MUP7	D0MUP7	D0MUP7	586	2	2	2	1	2	2	2	298590	243310	683190	408363	3		215970		215970	1		240740	545370	393055	2	153860		227700	190780	2			886430	886430	1	277460			277460	1
D0MUR8	D0MUR8	D0MUR8	596	2	2	2	1	2	2	2		181460		181460	1					0			269840	269840	1					0			258390	258390	1		230360		230360	1
D0MUS1	D0MUS1	D0MUS1	599	2	2	2	1	2	2	2	342690			342690	1	223300	315840		269570	2	217630		299350	258490	2			254670	254670	1					0					0
D0MUU8	D0MUU8	D0MUU8	606	2	2	2	1	2	2	2					0					0			293510	293510	1					0					0		230210		230210	1
D0MUY9	D0MUY9	D0MUY9	616	2	2	2	1	2	2	2					0					0					0					0					0	156980			156980	1
D0MV18	D0MV18	D0MV18	628	2	2	2	1	2	2	2					0	460520	529630		495075	2			829530	829530	1		673800	732680	703240	2			743720	743720	1					0
D0MV27	D0MV27	D0MV27	632	2	2	2	1	2	2	2					0					0					0					0					0			397270	397270	1
D0MV45	D0MV45	D0MV45	636	2	2	2	1	2	2	2					0			287560	287560	1					0			248040	248040	1			211530	211530	1	231580			231580	1
D0MV47	D0MV47	D0MV47	637	2	2	2	1	2	2	2		295270		295270	1					0			737830	737830	1					0					0			513010	513010	1
D0MV58	D0MV58	D0MV58	640	2	2	2	1	2	2	2					0					0			88601	88601	1					0					0					0
D0MV97	D0MV97	D0MV97	650	2	2	2	1	2	2	2					0					0			240510	240510	1					0					0					0
D0MVA0	D0MVA0	D0MVA0	651	2	2	2	1	2	2	2	203230			203230	1		196410		196410	1		178710		178710	1			168480	168480	1			244490	244490	1	376670	174940		275805	2
D0MVG4	D0MVG4	D0MVG4	665	2	2	2	1	2	2	2			363450	363450	1					0			163240	163240	1					0					0			264480	264480	1
D0MVI1	D0MVI1	D0MVI1	669	2	2	2	1	2	2	2					0					0			82679	82679	1					0					0					0
D0MVK5	D0MVK5	D0MVK5	675	2	2	2	1	2	2	2	214620	250590		232605	2	323120	312390		317755	2		187850	199840	193845	2	153390	529890	256620	313300	3	417200	421500	308430	382377	3	166850	234310	190130	197097	3
D0MVK7	D0MVK7	D0MVK7	677	2	2	2	1	2	2	2					0					0			165680	165680	1					0					0					0
D0MVL3	D0MVL3	D0MVL3	678	2	2	2	1	2	2	2					0			257140	257140	1					0					0					0					0
D0MVR8	D0MVR8	D0MVR8	690	2	2	2	1	2	2	2					0					0			569850	569850	1	274020	289450		281735	2	368720		226680	297700	2		309750		309750	1
D0MVS1	D0MVS1	D0MVS1	693	2	2	2	1	2	2	2					0			507710	507710	1					0					0					0	420720			420720	1
D0MVT2	D0MVT2	D0MVT2	695	2	2	2	1	2	2	2					0					0			268420	268420	1					0					0					0
D0MVU3	D0MVU3	D0MVU3	698	2	2	2	1	2	2	2					0					0					0					0	101110			101110	1					0
D0MVX4	D0MVX4	D0MVX4	713	2	2	2	1	2	2	2					0		115120		115120	1			188220	188220	1	109030		148680	128855	2					0					0
D0MVY4	D0MVY4	D0MVY4	720	2	2	2	1	2	2	2		362090		362090	1					0					0		796960	398140	597550	2					0					0
D0MW19	D0MW19	D0MW19	727	2	2	2	1	2	2	2		380020		380020	1	501680	407160		454420	2	453400		323440	388420	2	335530	396740		366135	2					0					0
D0MW27	D0MW27	D0MW27	730	2	2	2	1	2	2	2					0					0					0					0					0			4048100	4048100	1
D0MWC1	D0MWC1	D0MWC1	749	2	2	2	1	2	2	2		204740	394580	299660	2	281380	277440	632090	396970	3		199800	593400	396600	2		293610	485710	389660	2		381610	257830	319720	2		275300	491460	383380	2
D0MWC6	D0MWC6	D0MWC6	752	2	2	2	1	2	2	2		170440	206990	188715	2		61770		61770	1		199660	261570	230615	2			182840	182840	1			194610	194610	1		249430	203350	226390	2
D0MWD8	D0MWD8	D0MWD8	754	2	2	2	1	2	2	2		90676		90676	1					0		73079	136300	104690	2					0					0		100260		100260	1
D0MWH8	D0MWH8	D0MWH8	765	2	2	2	1	2	2	2					0					0			282330	282330	1		223950	200910	212430	2					0					0
D0MWK6	D0MWK6	D0MWK6	774	2	2	2	1	2	2	2		121430		121430	1					0		112760	200820	156790	2			101480	101480	1					0		137160		137160	1
D0MWK9	D0MWK9	D0MWK9	775	2	2	2	1	2	2	2					0					0		695610	536650	616130	2					0					0					0
D0MWW8	D0MWW8	D0MWW8	815	2	2	2	1	2	2	2					0					0		991230		991230	1			1465500	1465500	1			5699600	5699600	1	983630	1494400	2769900	1749310	3
D0MWX1	D0MWX1	D0MWX1	817	2	2	2	1	2	2	2					0	1760200		4104100	2932150	2			914620	914620	1		1631500	1566600	1599050	2		3396800		3396800	1		1186600		1186600	1
D0MWX5	D0MWX5	D0MWX5	820	2	2	2	1	2	2	2					0					0					0					0					0		28635		28635	1
D0MWY7	D0MWY7	D0MWY7	826	2	2	2	1	2	2	2					0					0		282030	547270	414650	2					0					0					0
D0MWZ1	D0MWZ1	D0MWZ1	829	2	2	2	1	2	2	2	512480			512480	1					0		439840	546450	493145	2					0					0					0
D0MX22	D0MX22	D0MX22	840	2	2	2	1	2	2	2	677300	572900		625100	2					0		666560	1311200	988880	2	862800	655800	421060	646553	3			646340	646340	1			569170	569170	1
D0MX25	D0MX25	D0MX25	842	2	2	2	1	2	2	2					0					0		302110	500410	401260	2		310500		310500	1					0		319550		319550	1
D0MX55	D0MX55	D0MX55	855	2	2	2	1	2	2	2					0					0			219130	219130	1					0					0					0
D0MX82	D0MX82	D0MX82	864	2	2	2	1	2	2	2					0					0			119960	119960	1					0					0					0
D0MX94	D0MX94	D0MX94	868	2	2	2	1	2	2	2					0	14565000			14565000	1		3936500		3936500	1					0					0					0
D0MX99	D0MX99	D0MX99	871	2	2	2	1	2	2	2					0					0					0					0					0			13742	13742	1
D0MXB3	D0MXB3	D0MXB3	876	2	2	2	1	2	2	2					0					0					0					0					0			159800	159800	1
D0MXC4	D0MXC4	D0MXC4	880	2	2	2	1	2	2	2					0					0					0		332760		332760	1					0					0
D0MXH9	D0MXH9	D0MXH9	893	2	2	2	1	2	2	2		3160700		3160700	1	6265400			6265400	1		2803900	33760000	18281950	2		2114200	1586600	1850400	2		1643100	1707600	1675350	2	1427900	3714000		2570950	2
D0MXL4	D0MXL4	D0MXL4	898	2	2	2	1	2	2	2					0					0					0					0					0		70479		70479	1
D0MXP5	D0MXP5	D0MXP5	906	2	2	2	1	2	2	2					0					0			310430	310430	1					0					0					0
D0MXQ2	D0MXQ2	D0MXQ2	910	2	2	2	1	2	2	2					0					0			164600	164600	1					0					0					0
D0MXX3	D0MXX3	D0MXX3	930	2	2	2	1	2	2	2					0					0					0					0		219340		219340	1					0
D0MXZ3	D0MXZ3	D0MXZ3	938	2	2	2	1	2	2	2					0					0					0					0					0		22823		22823	1
D0MY10	D0MY10	D0MY10	947	2	2	2	1	2	2	2					0					0					0			84962	84962	1					0					0
D0MY19	D0MY19	D0MY19	952	2	2	2	1	2	2	2	7522500	3453800		5488150	2	3405100	8466000		5935550	2					0		3146900	5160500	4153700	2			7288500	7288500	1					0
D0MY23	D0MY23	D0MY23	954	2	2	2	1	2	2	2					0					0			494800	494800	1					0					0					0
D0MY44	D0MY44	D0MY44	961	2	2	2	1	2	2	2		166500		166500	1					0					0		156460		156460	1					0					0
D0MY45	D0MY45	D0MY45	962	2	2	2	1	2	2	2					0					0			40153	40153	1					0					0					0
D0MYA6	D0MYA6	D0MYA6	981	2	2	2	1	2	2	2					0					0			145190	145190	1		89012		89012	1					0					0
D0MYA8	D0MYA8	D0MYA8	983	2	2	2	1	2	2	2		106090		106090	1					0			155840	155840	1					0					0					0
D0MYG1	D0MYG1	D0MYG1	998	2	2	2	1	2	2	2		5379800	5649000	5514400	2		2137500		2137500	1		4093600	13458000	8775800	2		4581500	2021700	3301600	2		8015900	1582300	4799100	2	2707100		3513200	3110150	2
D0MYI0	D0MYI0	D0MYI0	1005	2	2	2	1	2	2	2					0					0					0					0					0		161040		161040	1
D0MYI2	D0MYI2	D0MYI2	1007	2	2	2	1	2	2	2	2441600	2144800	1399200	1995200	3	2586800	3534800		3060800	2	1934300	1741700	4050500	2575500	3	1868900	1212000	892290	1.3244e+06	3	1944000	2188200	1237700	1.78997e+06	3	2502800	1110800	2350000	1.98787e+06	3
D0MYJ8	D0MYJ8	D0MYJ8	1015	2	2	2	1	2	2	2	4090500	420100		2255300	2		2387700	1237300	1812500	2					0		1294600	708930	1001765	2			704250	704250	1			992850	992850	1
D0MYL7	D0MYL7	D0MYL7	1024	2	2	2	1	2	2	2					0					0			966860	966860	1					0					0					0
D0MYP5	D0MYP5	D0MYP5	1030	2	2	2	1	2	2	2					0					0			93597	93597	1					0					0					0
D0MYQ6	D0MYQ6	D0MYQ6	1034	2	2	2	1	2	2	2					0					0			32233	32233	1					0					0					0
D0MYS9	D0MYS9	D0MYS9	1039	2	2	2	1	2	2	2		179650		179650	1					0					0					0					0					0
D0MYZ5	D0MYZ5	D0MYZ5	1059	2	2	2	1	2	2	2		472230		472230	1					0					0					0					0					0
D0MYZ9	D0MYZ9	D0MYZ9	1060	2	2	2	1	2	2	2			424030	424030	1					0					0					0					0					0
D0MZ00	D0MZ00	D0MZ00	1061	2	2	2	1	2	2	2					0		217040	279840	248440	2	252210			252210	1			605050	605050	1			896670	896670	1			812410	812410	1
D0MZ02	D0MZ02	D0MZ02	1062	2	2	2	1	2	2	2			279570	279570	1					0		115650		115650	1					0					0	155840			155840	1
D0MZ30	D0MZ30	D0MZ30	1069	2	2	2	1	2	2	2					0	964410	770670		867540	2		643660	620110	631885	2	568240	447180	609200	541540	3					0		1483300	913460	1198380	2
D0MZ45	D0MZ45	D0MZ45	1072	2	2	2	1	2	2	2					0					0					0					0	166440			166440	1					0
D0MZ56	D0MZ56	D0MZ56	1073	2	2	2	1	2	2	2	14283000	15570000	1409500	1.04208e+07	3	32186000	10783000		21484500	2		13019000	8657300	10838150	2	4176200	2798700	2792400	3.25577e+06	3		9128000	5361600	7244800	2	33271000	1504600	2330000	1.23685e+07	3
D0MZ59	D0MZ59	D0MZ59	1074	2	2	2	1	2	2	2		127980		127980	1		180030	223310	201670	2		208260		208260	1			274440	274440	1		239030	547960	393495	2	365830		269890	317860	2
D0MZ73	D0MZ73	D0MZ73	1079	2	2	2	1	2	2	2					0					0			83938	83938	1					0					0					0
D0MZI3	D0MZI3	D0MZI3	1107	2	2	2	1	2	2	2					0					0			146900	146900	1					0					0					0
D0MZJ4	D0MZJ4	D0MZJ4	1112	2	2	2	1	2	2	2	358000		476370	417185	2					0		483550	425560	454555	2			307270	307270	1					0		466110		466110	1
D0MZV1	D0MZV1	D0MZV1	1143	2	2	2	1	2	2	2	871810	962540	1705200	1179850	3		679510		679510	1	567280	1164000		865640	2	508640	603960	857230	656610	3			563840	563840	1	725300	689180		707240	2
D0MZW5	D0MZW5	D0MZW5	1148	2	2	2	1	2	2	2					0					0			263400	263400	1					0					0					0
D0MZX4	D0MZX4	D0MZX4	1152	2	2	2	1	2	2	2		45767		45767	1	218310			218310	1		50104	80957	65530.5	2					0					0					0
D0N030	D0N030	D0N030	1172	2	2	2	1	2	2	2					0					0					0					0					0			5283800	5283800	1
D0N038	D0N038	D0N038	1176	2	2	2	1	2	2	2	516470	739160		627815	2	2064500	897290	874600	1.2788e+06	3	458800	1045800	970650	825083	3		1891100	934690	1412895	2	630410			630410	1		1464600	679170	1071885	2
D0N048	D0N048	D0N048	1181	2	2	2	1	2	2	2					0					0			355700	355700	1					0					0					0
D0N062	D0N062	D0N062	1184	2	2	2	1	2	2	2	376180	551760	365250	431063	3	359920	301330	530460	397237	3	291610	391260		341435	2			414630	414630	1	392750		508490	450620	2	345670	580260	278150	401360	3
D0N091	D0N091	D0N091	1199	2	2	2	1	2	2	2					0					0					0					0	262420			262420	1					0
D0N0B0	D0N0B0	D0N0B0	1206	2	2	2	1	2	2	2	370010			370010	1		199220		199220	1			94156	94156	1					0					0					0
D0N0H2	D0N0H2	D0N0H2	1217	2	2	2	1	2	2	2					0			551220	551220	1					0					0					0					0
D0N0L8	D0N0L8	D0N0L8	1221	2	2	2	1	2	2	2			402290	402290	1		501830	481350	491590	2		460590		460590	1			410610	410610	1			496330	496330	1		886210	641100	763655	2
D0N0U5	D0N0U5	D0N0U5	1229	2	2	2	1	2	2	2					0					0					0					0			239810	239810	1					0
D0N0V6	D0N0V6	D0N0V6	1232	2	2	2	1	2	2	2		154270	191140	172705	2			310690	310690	1		145460		145460	1					0			160370	160370	1	154660	153810	187200	165223	3
D0N137	D0N137	D0N137	1241	2	2	2	1	2	2	2					0					0					0					0					0		69602		69602	1
D0N148	D0N148	D0N148	1244	2	2	2	1	2	2	2	8297400	1690500	6806200	5.59803e+06	3	3209000	4394900	6377500	4.66047e+06	3	3209300	4287800	5098200	4.19843e+06	3	3493100	4825900	6992400	5103800	3	4455300	10617000	7745600	7.60597e+06	3	9621100	5362000	7051200	7.34477e+06	3
D0N182	D0N182	D0N182	1251	2	2	2	1	2	2	2					0					0			173280	173280	1					0					0					0
D0N1G8	D0N1G8	D0N1G8	1274	2	2	2	1	2	2	2					0			77312	77312	1					0					0					0					0
D0N1G9	D0N1G9	D0N1G9	1275	2	2	2	1	2	2	2					0					0					0					0	83651			83651	1					0
D0N1H5	D0N1H5	D0N1H5	1278	2	2	2	1	2	2	2					0					0					0					0			19090	19090	1					0
D0N1N4	D0N1N4	D0N1N4	1290	2	2	2	1	2	2	2		500290		500290	1	1356900	763050		1059975	2	863110	517050	713440	697867	3		1012700		1012700	1	356830	1363000		859915	2		481020		481020	1
D0N1Q2	D0N1Q2	D0N1Q2	1296	2	2	2	1	2	2	2					0					0			109220	109220	1					0					0					0
D0N285	D0N285	D0N285	1343	2	2	2	1	2	2	2					0					0			965710	965710	1					0					0					0
D0N2C1	D0N2C1	D0N2C1	1352	2	2	2	1	2	2	2		659810		659810	1	545610	397370		471490	2	527180		379110	453145	2	826360	968330	366450	720380	3	997180			997180	1		308380		308380	1
D0N2E9	D0N2E9	D0N2E9	1356	2	2	2	1	2	2	2	497690		633790	565740	2			993480	993480	1					0		481410		481410	1	475450		576700	526075	2	573280	380190	830010	594493	3
D0N2I8	D0N2I8	D0N2I8	1363	2	2	2	1	2	2	2		259820		259820	1					0		88209	273250	180730	2		133800		133800	1					0		129900		129900	1
D0N2S9	D0N2S9	D0N2S9	1379	2	2	2	1	2	2	2					0					0			628150	628150	1					0					0					0
D0N329	D0N329	D0N329	1414	2	2	2	1	2	2	2			219210	219210	1					0					0					0					0			244140	244140	1
D0N371	D0N371	D0N371	1428	2	2	2	1	2	2	2	1686400	2068200	1818800	1857800	3	1196800	1910100	2760400	1.95577e+06	3			1027000	1027000	1	800620	2056800	1453600	1.43701e+06	3		4939600	2934400	3937000	2	1468300		2757600	2112950	2
D0N378	D0N378	D0N378	1431	2	2	2	1	2	2	2	394780	543830		469305	2	715060	611540		663300	2	1268600	1018400	853880	1046960	3					0	839590	815710		827650	2	350130	738280		544205	2
D0N3C7	D0N3C7	D0N3C7	1447	2	2	2	1	2	2	2					0	2216800			2216800	1					0					0					0					0
D0N3E0	D0N3E0	D0N3E0	1449	2	2	2	1	2	2	2	9213400	17757000		13485200	2	18430000	25499000		21964500	2		11146000	52781000	31963500	2	20882000	12498000	11194000	14858000	3		7027600		7027600	1	12446000	21452000		16949000	2
D0N3N9	D0N3N9	D0N3N9	1469	2	2	2	1	2	2	2					0					0			660960	660960	1		240410		240410	1		201700		201700	1					0
D0N3Q1	D0N3Q1	D0N3Q1	1473	2	2	2	1	2	2	2	1374800	1396800	665640	1.14575e+06	3		2972000	932680	1952340	2		1878800	4289700	3084250	2		2104000	2264200	2184100	2		3332500	1933200	2632850	2	1725400	2859300	1466800	2.01717e+06	3
D0N3R9	D0N3R9	D0N3R9	1477	2	2	2	1	2	2	2		134430	134570	134500	2			181350	181350	1		108980	130710	119845	2			133910	133910	1			117000	117000	1	143830	139560	151520	144970	3
D0N408	D0N408	D0N408	1496	2	2	2	1	2	2	2	314600	215580	1034800	521660	3	238140		351490	294815	2	153560	221880	323370	232937	3	200990		178610	189800	2	329190		572190	450690	2	389400	155780	950380	498520	3
D0N426	D0N426	D0N426	1502	2	2	2	1	2	2	2					0					0					0					0					0		48457		48457	1
D0N451	D0N451	D0N451	1508	2	2	2	1	2	2	2	293880	275720	267500	279033	3	253750	262760		258255	2	238120	269540	318420	275360	3	222800	283420	213010	239743	3	312930		201290	257110	2	360180	290930		325555	2
D0N474	D0N474	D0N474	1517	2	2	2	1	2	2	2					0					0					0					0	158920			158920	1					0
D0N4H4	D0N4H4	D0N4H4	1543	2	2	2	1	2	2	2					0					0					0					0					0		81949		81949	1
D0N4K9	D0N4K9	D0N4K9	1550	2	2	2	1	2	2	2		533130		533130	1	709180	694110		701645	2	518530	659370	2027000	1068300	3	257960	831110		544535	2	423050	1346300		884675	2		392490		392490	1
D0N4L5	D0N4L5	D0N4L5	1552	2	2	2	1	2	2	2					0					0			103460	103460	1					0					0					0
D0N4Q7	D0N4Q7	D0N4Q7	1561	2	2	2	1	2	2	2		478240		478240	1		294340		294340	1			1016800	1016800	1					0					0					0
D0N4W5	D0N4W5	D0N4W5	1582	2	2	2	1	2	2	2			911600	911600	1	522390			522390	1			492790	492790	1			669820	669820	1			928920	928920	1	846600	1199300	621820	889240	3
D0N515	D0N515	D0N515	1591	2	2	2	1	2	2	2					0					0			175450	175450	1					0					0					0
D0N5C9	D0N5C9	D0N5C9	1616	2	2	2	1	2	2	2					0					0			36266	36266	1					0					0					0
D0N5D5	D0N5D5	D0N5D5	1619	2	2	2	1	2	2	2		1096700	2053600	1575150	2			2121200	2121200	1			947970	947970	1		732540	1297900	1015220	2					0					0
D0N5E8	D0N5E8	D0N5E8	1625	2	2	2	1	2	2	2					0		110910		110910	1					0					0					0	347520			347520	1
D0N5P7	D0N5P7	D0N5P7	1640	2	2	2	1	2	2	2			778740	778740	1					0					0					0					0			705070	705070	1
D0N668	D0N668	D0N668	1682	2	2	2	1	2	2	2					0		310660		310660	1			300880	300880	1	192430	250740		221585	2					0					0
D0N6E7	D0N6E7	D0N6E7	1692	2	2	2	1	2	2	2		214970		214970	1	205290	182950		194120	2			407590	407590	1		267940	266730	267335	2					0					0
D0N6H4	D0N6H4	D0N6H4	1701	2	2	2	1	2	2	2		208800		208800	1					0			236200	236200	1		207060		207060	1					0					0
D0N6I0	D0N6I0	D0N6I0	1702	2	2	2	1	2	2	2		111390		111390	1	167270			167270	1			658640	658640	1		193100	125850	159475	2		754800		754800	1					0
D0N6I4	D0N6I4	D0N6I4	1703	2	2	2	1	2	2	2	259200	331430	265940	285523	3	289460		202130	245795	2		225060	303660	264360	2		294660	234330	264495	2		294210		294210	1	222420			222420	1
D0N6J8	D0N6J8	D0N6J8	1704	2	2	2	1	2	2	2					0					0					0					0					0			90096	90096	1
D0N6R3	D0N6R3	D0N6R3	1718	2	2	2	1	2	2	2					0					0			172810	172810	1					0					0					0
D0N6Y7	D0N6Y7	D0N6Y7	1735	2	2	2	1	2	2	2					0					0					0			16255	16255	1					0					0
D0N719	D0N719	D0N719	1743	2	2	2	1	2	2	2					0					0					0			31101	31101	1					0					0
D0N742	D0N742	D0N742	1753	2	2	2	1	2	2	2		383770		383770	1					0					0					0			413540	413540	1	321910			321910	1
D0N784	D0N784	D0N784	1769	3	2	2	1	3	2	2					0					0			553520	553520	1					0					0					0
D0N790	D0N790	D0N790	1770	2	2	2	1	2	2	2		106580		106580	1	87869	78150		83009.5	2			111420	111420	1		82300	96206	89253	2					0		74241		74241	1
D0N7D0	D0N7D0	D0N7D0	1775	2	2	2	1	2	2	2	591220	575850		583535	2	981000	832060	415550	742870	3	645060	581460	516700	581073	3	469130	672870		571000	2	995270		454810	725040	2		884150		884150	1
D0N7D5	D0N7D5	D0N7D5	1776	2	2	2	1	2	2	2					0		881060		881060	1		889680	665120	777400	2					0					0	611540			611540	1
D0N7E1	D0N7E1	D0N7E1	1777	2	2	2	1	2	2	2					0		2459900		2459900	1					0					0					0					0
D0N7L1	D0N7L1	D0N7L1	1800	2	2	2	1	2	2	2	81702			81702	1	150950			150950	1	97259	87554		92406.5	2					0					0					0
D0N7U1	D0N7U1	D0N7U1	1822	2	2	2	1	2	2	2			116030	116030	1			105160	105160	1			118820	118820	1		94769		94769	1	90908			90908	1		105730		105730	1
D0N7U9	D0N7U9	D0N7U9	1824	2	2	2	1	2	2	2		169820	267430	218625	2	160340	220150		190245	2			154810	154810	1			204410	204410	1	198240			198240	1			241520	241520	1
D0N7W6	D0N7W6	D0N7W6	1830	2	2	2	1	2	2	2	289610	484740		387175	2			196120	196120	1		354640		354640	1		298750	1076800	687775	2	451260		1267400	859330	2	635880	309090	1638700	861223	3
D0N7X6	D0N7X6	D0N7X6	1835	2	2	2	1	2	2	2		212360		212360	1					0					0					0					0					0
D0N810	D0N810	D0N810	1843	2	2	2	1	2	2	2					0					0			852850	852850	1					0					0					0
D0N866	D0N866	D0N866	1861	2	2	2	1	2	2	2	498480	737860	1149200	795180	3		513220	511500	512360	2			591710	591710	1			1568400	1568400	1		1692300	2076400	1884350	2	892860	541740	1193600	876067	3
D0N8B3	D0N8B3	D0N8B3	1870	2	2	2	1	2	2	2					0					0			216260	216260	1					0					0					0
D0N8Q3	D0N8Q3	D0N8Q3	1889	2	2	2	1	2	2	2			1059800	1059800	1					0			741880	741880	1					0					0					0
D0N8T8	D0N8T8	D0N8T8	1892	2	2	2	1	2	2	2		83205		83205	1					0					0					0					0					0
D0N8U1	D0N8U1	D0N8U1	1894	2	2	2	1	2	2	2					0					0		215470	384810	300140	2		244890		244890	1					0					0
D0N926	D0N926	D0N926	1905	3	2	2	1	3	2	2					0	223490	187180		205335	2			322130	322130	1		214030		214030	1					0					0
D0N963	D0N963	D0N963	1915	2	2	2	1	2	2	2		185270		185270	1					0			237950	237950	1					0					0					0
D0N979	D0N979	D0N979	1922	2	2	2	1	2	2	2					0					0			131540	131540	1					0					0					0
D0N981	D0N981	D0N981	1924	2	2	2	1	2	2	2					0	166000			166000	1		157560	222520	190040	2					0					0					0
D0N994	D0N994	D0N994	1931	2	2	2	1	2	2	2		186800		186800	1					0			355880	355880	1					0					0					0
D0N9C9	D0N9C9	D0N9C9	1950	2	2	2	1	2	2	2		404560		404560	1	372410	470000		421205	2		408220	1298200	853210	2		632660	212690	422675	2		666320		666320	1		379050		379050	1
D0N9F0	D0N9F0	D0N9F0	1953	2	2	2	1	2	2	2	513690	455840	784440	584657	3	447450		644310	545880	2			150270	150270	1	754780	702860		728820	2					0	328550		1368900	848725	2
D0N9M8	D0N9M8	D0N9M8	1971	2	2	2	1	2	2	2	1972400	1785000	1748900	1.83543e+06	3	1735700	1239800	2691500	1889000	3	1438000	1499300	952870	1.29672e+06	3	1498800	917640	1541500	1.31931e+06	3	1710700		1780500	1745600	2	1767300	1374600		1570950	2
D0N9Y2	D0N9Y2	D0N9Y2	1995	2	2	2	1	2	2	2					0					0					0					0		176700		176700	1					0
D0N9Z4	D0N9Z4	D0N9Z4	1998	2	2	2	1	2	2	2					0					0					0					0					0		53260		53260	1
D0NA06	D0NA06	D0NA06	2002	2	2	2	1	2	2	2			250910	250910	1					0					0					0					0					0
D0NA29	D0NA29	D0NA29	2011	2	2	2	1	2	2	2					0			404690	404690	1		460040		460040	1			256060	256060	1					0			885020	885020	1
D0NA89	D0NA89	D0NA89	2020	2	2	2	1	2	2	2					0					0					0					0	332690			332690	1					0
D0NAB0	D0NAB0	D0NAB0	2027	2	2	2	1	2	2	2					0					0					0					0			2834000	2834000	1					0
D0NAE4	D0NAE4	D0NAE4	2036	2	2	2	1	2	2	2		232920	378470	305695	2		206820	203020	204920	2		151260	1019200	585230	2			334000	334000	1		166380	137080	151730	2	373590		408780	391185	2
D0NAF1	D0NAF1	D0NAF1	2037	2	2	2	1	2	2	2					0					0		446950	180610	313780	2			144430	144430	1					0		439060		439060	1
D0NAM7	D0NAM7	D0NAM7	2059	2	2	2	1	2	2	2			289780	289780	1					0					0					0					0					0
D0NAN0	D0NAN0	D0NAN0	2061	2	2	2	1	2	2	2					0		163910		163910	1					0					0					0	380710			380710	1
D0NAQ9	D0NAQ9	D0NAQ9	2067	2	2	2	1	2	2	2					0					0					0					0					0			108960	108960	1
D0NAR7	D0NAR7	D0NAR7	2069	2	2	2	1	2	2	2		293490		293490	1		319900		319900	1		325270	487090	406180	2		195680		195680	1					0					0
D0NB05	D0NB05	D0NB05	2087	2	2	2	1	2	2	2					0					0					0					0					0			72085	72085	1
D0NB59	D0NB59	D0NB59	2099	3	2	2	1	3	2	2					0					0			93761	93761	1					0					0			104840	104840	1
D0NB65	D0NB65	D0NB65	2102	2	2	2	1	2	2	2	136920	122190		129555	2	111290			111290	1		107150	508200	307675	2			185790	185790	1					0					0
D0NB76	D0NB76	D0NB76	2103	2	2	2	1	2	2	2					0					0					0					0					0	1398200			1398200	1
D0NB78	D0NB78	D0NB78	2104	2	2	2	1	2	2	2			190590	190590	1					0					0					0					0					0
D0NB89	D0NB89	D0NB89	2109	2	2	2	1	2	2	2	203600	314010	575910	364507	3	176280	138530	200710	171840	3		383150	295730	339440	2	204600	227530	214710	215613	3	171160	231930	160770	187953	3	166930	272770	483630	307777	3
D0NB90	D0NB90	D0NB90	2110	2	2	2	1	2	2	2		210550		210550	1					0			163800	163800	1					0					0		212090		212090	1
D0NB99	D0NB99	D0NB99	2112	2	2	2	1	2	2	2		639730		639730	1	1924700	1273400		1599050	2	2137900		464140	1301020	2	792760	1535100		1163930	2		2539700		2539700	1		1396000	255480	825740	2
D0NBJ5	D0NBJ5	D0NBJ5	2140	2	2	2	1	2	2	2					0					0					0		159790		159790	1					0					0
D0NBM4	D0NBM4	D0NBM4	2150	2	2	2	1	2	2	2					0	190200		205240	197720	2	145260	196890	200350	180833	3		183350	178350	180850	2			125040	125040	1		195660	206700	201180	2
D0NC09	D0NC09	D0NC09	2177	2	2	2	1	2	2	2		169280		169280	1		162810		162810	1		180200		180200	1		147120	245560	196340	2			255940	255940	1	155190		200210	177700	2
D0NC15	D0NC15	D0NC15	2182	2	2	2	1	2	2	2					0					0					0					0					0		81519		81519	1
D0NC35	D0NC35	D0NC35	2187	2	2	2	1	2	2	2					0					0			785880	785880	1					0					0					0
D0NC45	D0NC45	D0NC45	2189	2	2	2	1	2	2	2	1985100	2114500		2049800	2	1579200	922750		1250975	2		2969000	2810300	2889650	2	1907900	1151000	2600100	1.88633e+06	3	854290	4368100	446750	1.88971e+06	3	1487500	1012400	2424000	1641300	3
D0NCA3	D0NCA3	D0NCA3	2211	2	2	2	1	2	2	2					0					0			330830	330830	1					0					0					0
D0NCC7	D0NCC7	D0NCC7	2220	2	2	2	1	2	2	2					0					0		112340		112340	1			142980	142980	1					0					0
D0NCD3	D0NCD3	D0NCD3	2224	2	2	2	1	2	2	2		410060		410060	1					0		253970		253970	1		229310		229310	1			198920	198920	1	261010	265600		263305	2
D0NCG2	D0NCG2	D0NCG2	2230	15	2	2	1	15	2	2		3308400	824580	2066490	2	1577900	1621500	998660	1.39935e+06	3	1248600	3405600	1691100	2115100	3	3593700	1724800	1418200	2.24557e+06	3	1774300	1705400	943340	1.47435e+06	3	1059300	1996000		1527650	2
D0NCL4	D0NCL4	D0NCL4	2238	2	2	2	1	2	2	2	8316900	7942400	7114300	7791200	3	4327000	3458700		3892850	2		6355300	13654000	10004650	2	4621500	6876300	5044500	5514100	3	3242800		10332000	6787400	2	6199000	11746000	8411500	8785500	3
D0NCM7	D0NCM7	D0NCM7	2246	2	2	2	1	2	2	2		766630		766630	1			756410	756410	1			571000	571000	1			1054200	1054200	1					0					0
D0NCU8	D0NCU8	D0NCU8	2264	2	2	2	1	2	2	2					0					0					0					0			160250	160250	1					0
D0NCW1	D0NCW1	D0NCW1	2270	2	2	2	1	2	2	2			604640	604640	1					0					0		346200		346200	1		577190		577190	1		445910		445910	1
D0NCW8	D0NCW8	D0NCW8	2273	2	2	2	1	2	2	2					0					0		1885100	2119900	2002500	2			628560	628560	1		1130500	1917300	1523900	2	1706400	1862700		1784550	2
D0NCX1	D0NCX1	D0NCX1	2275	2	2	2	1	2	2	2					0					0			8123400	8123400	1					0					0					0
D0ND44	D0ND44	D0ND44	2299	2	2	2	1	2	2	2					0					0			115640	115640	1					0					0					0
D0NDG3	D0NDG3	D0NDG3	2333	3	2	2	1	3	2	2					0					0			148330	148330	1					0					0					0
D0NDX7	D0NDX7	D0NDX7	2364	2	2	2	1	2	2	2					0					0					0					0					0			106430	106430	1
D0NE21	D0NE21	D0NE21	2373	2	2	2	1	2	2	2	350600	349290		349945	2		262670		262670	1		266610	278670	272640	2		359670	295360	327515	2					0	330540	350770		340655	2
D0NE33	D0NE33	D0NE33	2377	2	2	2	1	2	2	2					0					0			96288	96288	1		209880		209880	1					0					0
D0NE37	D0NE37	D0NE37	2379	2	2	2	1	2	2	2			288650	288650	1			316010	316010	1					0					0		349200		349200	1					0
D0NE46	D0NE46	D0NE46	2384	2	2	2	1	2	2	2					0					0					0					0					0	329390			329390	1
D0NEC9	D0NEC9	D0NEC9	2401	2	2	2	1	2	2	2	590740	2615900		1603320	2	2805500	2182200		2493850	2		1083700	713600	898650	2	629530	1499300		1064415	2					0		935960		935960	1
D0NEJ0	D0NEJ0	D0NEJ0	2414	2	2	2	1	2	2	2		296140	373930	335035	2			344640	344640	1		448770	156270	302520	2		268870		268870	1	366660		353400	360030	2		196630	366180	281405	2
D0NEK3	D0NEK3	D0NEK3	2419	2	2	2	1	2	2	2		653690	496460	575075	2	465950	325970	2219900	1003940	3	250060	313540	635320	399640	3		394950	217890	306420	2	316920		1895000	1105960	2		965830	1657800	1311815	2
D0NEN7	D0NEN7	D0NEN7	2431	2	2	2	1	2	2	2					0					0			1385000	1385000	1					0					0					0
D0NES3	D0NES3	D0NES3	2445	2	2	2	1	2	2	2	1132700	775030	1075800	994510	3	540110	640860	651320	610763	3		831880	419040	625460	2	732720		356170	544445	2	844290		495980	670135	2	1212900	458190	888160	853083	3
D0NEU0	D0NEU0	D0NEU0	2448	2	2	2	1	2	2	2	1637100			1637100	1	1245600			1245600	1	1256300	1471100	1717700	1481700	3	1728200	1518700	1117500	1454800	3	1176900			1176900	1	1326700	1511100		1418900	2
D0NEY7	D0NEY7	D0NEY7	2455	2	2	2	1	2	2	2					0	600070			600070	1			1047900	1047900	1	509840		788610	649225	2					0			759710	759710	1
D0NF14	D0NF14	D0NF14	2460	2	2	2	1	2	2	2					0					0					0					0					0	351200			351200	1
D0NF66	D0NF66	D0NF66	2470	2	2	2	1	2	2	2					0					0					0		281310	461600	371455	2					0		261770		261770	1
D0NFA7	D0NFA7	D0NFA7	2478	2	2	2	1	2	2	2					0					0			885420	885420	1					0			496090	496090	1					0
D0NFB6	D0NFB6	D0NFB6	2484	2	2	2	1	2	2	2					0					0			123580	123580	1		76842		76842	1					0					0
D0NFF0	D0NFF0	D0NFF0	2498	2	2	2	1	2	2	2		44793		44793	1	57399		71252	64325.5	2		46465		46465	1		62977	57484	60230.5	2			194300	194300	1	55801	65420		60610.5	2
D0NFH9	D0NFH9	D0NFH9	2505	2	2	2	1	2	2	2					0					0					0					0					0	60632			60632	1
D0NFU1	D0NFU1	D0NFU1	2527	2	2	2	1	2	2	2					0					0					0		49256		49256	1					0					0
D0NFW5	D0NFW5	D0NFW5	2539	3	2	2	1	3	2	2	548730	500090	312230	453683	3	787400			787400	1		518080		518080	1	581770	424180		502975	2			303890	303890	1	412240		626290	519265	2
D0NFX3	D0NFX3	D0NFX3	2542	2	2	2	1	2	2	2	287140	439800		363470	2	861250	375950		618600	2		272100	1052800	662450	2	132470	376170	347180	285273	3	299340			299340	1	398120	524100	510650	477623	3
D0NG00	D0NG00	D0NG00	2550	2	2	2	1	2	2	2	195210	214100	380630	263313	3	333200			333200	1		186150	152750	169450	2					0					0	251380			251380	1
D0NG54	D0NG54	D0NG54	2568	2	2	2	1	2	2	2	267940	274980		271460	2		241120		241120	1		264020	179430	221725	2	834700		250370	542535	2					0			628890	628890	1
D0NG79	D0NG79	D0NG79	2578	2	2	2	1	2	2	2					0					0			156800	156800	1					0					0					0
D0NG98	D0NG98	D0NG98	2582	2	2	2	1	2	2	2					0					0			45214	45214	1					0					0					0
D0NGC0	D0NGC0	D0NGC0	2591	2	2	2	1	2	2	2					0					0					0					0					0			84385	84385	1
D0NGC8	D0NGC8	D0NGC8	2595	2	2	2	1	2	2	2	497820	1328700		913260	2	624400		1295500	959950	2	529280	1383600	393770	768883	3	489310		1484900	987105	2			1713400	1713400	1	472040	277650	2083300	944330	3
D0NGD1	D0NGD1	D0NGD1	2597	2	2	2	1	2	2	2					0					0			214440	214440	1					0					0					0
D0NGG9	D0NGG9	D0NGG9	2609	2	2	2	1	2	2	2		2430000		2430000	1					0					0					0					0		1404600		1404600	1
D0NGX9	D0NGX9	D0NGX9	2633	2	2	2	1	2	2	2					0					0					0					0					0		200180		200180	1
D0NHD1	D0NHD1	D0NHD1	2669	2	2	2	1	2	2	2					0			100000	100000	1					0					0			120730	120730	1					0
D0NHF9	D0NHF9	D0NHF9	2678	2	2	2	1	2	2	2					0					0		298120		298120	1					0					0					0
D0NHI6	D0NHI6	D0NHI6	2684	2	2	2	1	2	2	2					0					0			324760	324760	1					0					0					0
D0NHJ4	D0NHJ4	D0NHJ4	2687	2	2	2	1	2	2	2	124740			124740	1		200570		200570	1		239240	162380	200810	2		171190		171190	1					0					0
D0NHN2	D0NHN2	D0NHN2	2696	2	2	2	1	2	2	2		208440		208440	1	154690	297540		226115	2		220090	255500	237795	2		209460	189510	199485	2			230730	230730	1	296720	179940	219050	231903	3
D0NHN8	D0NHN8	D0NHN8	2697	2	2	2	1	2	2	2		159410		159410	1	175030		123930	149480	2			117100	117100	1					0					0					0
D0NHU2	D0NHU2	D0NHU2	2712	2	2	2	1	2	2	2			140610	140610	1		199270		199270	1		149770		149770	1					0			104210	104210	1					0
D0NHV7	D0NHV7	D0NHV7	2714	2	2	2	1	2	2	2					0					0					0			410780	410780	1					0					0
D0NHZ1	D0NHZ1	D0NHZ1	2717	2	2	2	1	2	2	2					0					0		5038000	5962300	5500150	2					0					0					0
D0NI19	D0NI19	D0NI19	2719	2	2	2	1	2	2	2					0					0					0					0					0		37203		37203	1
D0NI39	D0NI39	D0NI39	2724	2	2	2	1	2	2	2			475540	475540	1					0					0					0					0					0
D0NIE2	D0NIE2	D0NIE2	2746	2	2	2	1	2	2	2					0					0			96521	96521	1					0					0					0
D0NIN2	D0NIN2	D0NIN2	2766	3	2	2	1	3	2	2	481550	338190		409870	2	277330	319130		298230	2			921430	921430	1		400630	310320	355475	2			324380	324380	1		468360	348380	408370	2
D0NIP9	D0NIP9	D0NIP9	2768	2	2	2	1	2	2	2					0					0			905600	905600	1					0					0					0
D0NIU9	D0NIU9	D0NIU9	2784	2	2	2	1	2	2	2	165350	252780	601090	339740	3	83444	140320	176780	133515	3		133250		133250	1	124600	185660	197540	169267	3	161690		139590	150640	2	125320	136710	510890	257640	3
D0NIV0	D0NIV0	D0NIV0	2785	2	2	2	1	2	2	2			203990	203990	1					0					0			247760	247760	1					0					0
D0NIX2	D0NIX2	D0NIX2	2790	2	2	2	1	2	2	2		147060		147060	1					0		153370	529150	341260	2		198190	205590	201890	2					0		157180		157180	1
D0NJ20	D0NJ20	D0NJ20	2797	2	2	2	1	2	2	2	209550	198230	387500	265093	3	138400	171620		155010	2			146860	146860	1		136300	107560	121930	2	260690		145220	202955	2	264400	237960		251180	2
D0NJ64	D0NJ64	D0NJ64	2812	3	2	2	1	3	2	2					0	1123700	1248500		1186100	2		1338600		1338600	1		1186800	943540	1065170	2					0					0
D0NJ89	D0NJ89	D0NJ89	2822	2	2	2	1	2	2	2					0					0					0					0			162550	162550	1					0
D0NJG8	D0NJG8	D0NJG8	2844	2	2	2	1	2	2	2	563530	609500		586515	2	296070			296070	1		661550		661550	1	435790	489730	463220	462913	3	438040		351310	394675	2	700470	553660		627065	2
D0NJH8	D0NJH8	D0NJH8	2847	2	2	2	1	2	2	2					0					0			410990	410990	1		199590		199590	1					0		158960		158960	1
D0NJI4	D0NJI4	D0NJI4	2851	2	2	2	1	2	2	2					0					0			226330	226330	1					0					0					0
D0NJK0	D0NJK0	D0NJK0	2857	2	2	2	1	2	2	2					0					0			106190	106190	1					0					0					0
D0NJL1	D0NJL1	D0NJL1	2860	2	2	2	1	2	2	2		1034600	1641700	1338150	2			978580	978580	1		545810	1349800	947805	2		722600	1387800	1055200	2			1703200	1703200	1	635430	839510		737470	2
D0NJS7	D0NJS7	D0NJS7	2874	2	2	2	1	2	2	2					0					0			123340	123340	1					0			180910	180910	1					0
D0NJU0	D0NJU0	D0NJU0	2877	2	2	2	1	2	2	2	1824700	2577100	3429200	2.61033e+06	3	6378900	2008600		4193750	2		2611300	12948000	7779650	2	2364400	3868900	4070400	3.43457e+06	3		3572600	3598000	3585300	2	2317000	2951300	4982500	3.41693e+06	3
D0NJX7	D0NJX7	D0NJX7	2885	2	2	2	1	2	2	2		351410		351410	1	606900			606900	1	523090	612370		567730	2	595660	427880	651500	558347	3			268180	268180	1	425830			425830	1
D0NJZ4	D0NJZ4	D0NJZ4	2891	2	2	2	1	2	2	2					0	177000			177000	1					0					0					0					0
D0NK34	D0NK34	D0NK34	2897	2	2	2	1	2	2	2		360640		360640	1					0			407910	407910	1					0					0					0
D0NK59	D0NK59	D0NK59	2901	2	2	2	1	2	2	2					0	182110	212900		197505	2	190400		141560	165980	2					0					0					0
D0NK87	D0NK87	D0NK87	2905	2	2	2	1	2	2	2		264280		264280	1	297400			297400	1			379100	379100	1	250730			250730	1			226940	226940	1			201710	201710	1
D0NK89	D0NK89	D0NK89	2907	2	2	2	1	2	2	2					0					0			151410	151410	1	124640			124640	1					0					0
D0NKA3	D0NKA3	D0NKA3	2910	2	2	2	1	2	2	2		154040		154040	1		162350		162350	1					0					0					0	260310		601680	430995	2
D0NKC7	D0NKC7	D0NKC7	2918	2	2	2	1	2	2	2					0		289520		289520	1			169220	169220	1					0					0					0
D0NKK8	D0NKK8	D0NKK8	2927	2	2	2	1	2	2	2					0	654220			654220	1			459000	459000	1		385190		385190	1					0					0
D0NKK9	D0NKK9	D0NKK9	2928	2	2	2	1	2	2	2		248230		248230	1		417530		417530	1	448870	407960		428415	2		354110		354110	1		579340		579340	1		450140		450140	1
D0NKN1	D0NKN1	D0NKN1	2934	2	2	2	1	2	2	2					0					0					0		154240		154240	1					0					0
D0NKN8	D0NKN8	D0NKN8	2938	2	2	2	1	2	2	2					0	491010			491010	1					0					0					0					0
D0NKS8	D0NKS8	D0NKS8	2951	2	2	2	1	2	2	2		1500700		1500700	1					0		709490		709490	1	340800	851670	1731800	974757	3		1558500	679940	1119220	2	567680			567680	1
D0NKU4	D0NKU4	D0NKU4	2954	2	2	2	1	2	2	2		608700		608700	1	541300			541300	1		626190		626190	1			1218400	1218400	1			447610	447610	1		561110		561110	1
D0NKU8	D0NKU8	D0NKU8	2956	2	2	2	1	2	2	2					0					0					0					0		7147200		7147200	1					0
D0NKW5	D0NKW5	D0NKW5	2961	2	2	2	1	2	2	2	419450	267860	354370	347227	3		338500		338500	1		152840		152840	1			125210	125210	1	358020		307960	332990	2	619260	306520	174010	366597	3
D0NL78	D0NL78	D0NL78	2984	2	2	2	1	2	2	2		1236500		1236500	1					0					0					0					0			568760	568760	1
D0NL79	D0NL79	D0NL79	2985	2	2	2	1	2	2	2		150220		150220	1		126940		126940	1		168420	390230	279325	2					0					0			99040	99040	1
D0NL84	D0NL84	D0NL84	2988	2	2	2	1	2	2	2					0					0					0					0					0		63289		63289	1
D0NLK3	D0NLK3	D0NLK3	3017	2	2	2	1	2	2	2					0					0			670140	670140	1					0					0					0
D0NLL7	D0NLL7	D0NLL7	3022	2	2	2	1	2	2	2	333640			333640	1		278420		278420	1		601130	237900	419515	2	202450	226390		214420	2	314320			314320	1	713460	635020	206690	518390	3
D0NLM7	D0NLM7	D0NLM7	3025	2	2	2	1	2	2	2					0					0					0					0			69232	69232	1					0
D0NLV7	D0NLV7	D0NLV7	3053	2	2	2	1	2	2	2	140300			140300	1	891520	658320	74540	541460	3	744790	634400		689595	2	467530	286830	142720	299027	3		278840	67130	172985	2		547750		547750	1
D0NLY4	D0NLY4	D0NLY4	3065	2	2	2	1	2	2	2			127140	127140	1					0					0			164190	164190	1			454090	454090	1					0
D0NM47	D0NM47	D0NM47	3078	2	2	2	1	2	2	2	406820		967490	687155	2			617500	617500	1			463460	463460	1			840440	840440	1			456900	456900	1	329690		887870	608780	2
D0NM64	D0NM64	D0NM64	3081	2	2	2	1	2	2	2					0					0			90189	90189	1		156390		156390	1					0					0
D0NM86	D0NM86	D0NM86	3082	2	2	2	1	2	2	2					0					0			197250	197250	1					0					0					0
D0NMC7	D0NMC7	D0NMC7	3088	2	2	2	1	2	2	2					0					0					0					0	64864			64864	1					0
D0NMC9	D0NMC9	D0NMC9	3090	2	2	2	1	2	2	2		364050	282690	323370	2		374450		374450	1	784130	279680	404490	489433	3		300210	311800	306005	2		420410		420410	1			450210	450210	1
D0NMG1	D0NMG1	D0NMG1	3097	2	2	2	1	2	2	2					0					0			1478900	1478900	1					0					0					0
D0NMG9	D0NMG9	D0NMG9	3099	2	2	2	1	2	2	2			204560	204560	1					0		171890		171890	1			152890	152890	1			195720	195720	1					0
D0NMH0	D0NMH0	D0NMH0	3100	2	2	2	1	2	2	2	127860			127860	1					0	140490	225550	145230	170423	3			153850	153850	1			133980	133980	1	149370			149370	1
D0NMI1	D0NMI1	D0NMI1	3103	2	2	2	1	2	2	2		111590		111590	1					0			131160	131160	1					0					0					0
D0NMM5	D0NMM5	D0NMM5	3118	2	2	2	1	2	2	2	689390		459050	574220	2		301160	649920	475540	2		251150		251150	1	381390		220870	301130	2	356840		643420	500130	2	651800		262150	456975	2
D0NMN4	D0NMN4	D0NMN4	3122	2	2	2	1	2	2	2					0					0					0					0					0	135660			135660	1
D0NMN5	D0NMN5	D0NMN5	3123	2	2	2	1	2	2	2	181010	200610		190810	2		226740		226740	1		232300		232300	1			340180	340180	1					0	213330	229760		221545	2
D0NMP3	D0NMP3	D0NMP3	3125	2	2	2	1	2	2	2					0					0			521350	521350	1					0		595420		595420	1					0
D0NMP6	D0NMP6	D0NMP6	3126	2	2	2	1	2	2	2	1215400	3093300	3428500	2.57907e+06	3	2507200	1710000	2918800	2.37867e+06	3	1938100	2306700	1387900	1.87757e+06	3	2156900	3074500	3710100	2980500	3	2952000		5594000	4273000	2	3660500	3062300	3206800	3.30987e+06	3
D0NMU3	D0NMU3	D0NMU3	3144	2	2	2	1	2	2	2	9761300	20265000		15013150	2					0					0		16712000		16712000	1					0		21866000		21866000	1
D0NMU7	D0NMU7	D0NMU7	3146	2	2	2	1	2	2	2	1388300	2712500	3776300	2625700	3	1562900	785340	2973600	1.77395e+06	3		1249200	3945500	2597350	2		698570	684710	691640	2	716290		2103200	1409745	2	2671700	1168700	2758900	2.19977e+06	3
D0NMV1	D0NMV1	D0NMV1	3149	2	2	2	1	2	2	2					0					0		296730		296730	1			366810	366810	1					0					0
D0NN43	D0NN43	D0NN43	3169	2	2	2	1	2	2	2					0					0			109430	109430	1					0					0					0
D0NN55	D0NN55	D0NN55	3170	2	2	2	1	2	2	2	606720		1260200	933460	2					0		516570	263960	390265	2					0		667860	850940	759400	2					0
D0NN83	D0NN83	D0NN83	3173	2	2	2	1	2	2	2		162000	212320	187160	2		80312		80312	1		155720	655800	405760	2	386830	164930		275880	2					0					0
D0NNA6	D0NNA6	D0NNA6	3180	2	2	2	1	2	2	2		224190		224190	1	180510			180510	1		289120	273700	281410	2					0					0			189170	189170	1
D0NNG0	D0NNG0	D0NNG0	3199	2	2	2	1	2	2	2					0					0			17834	17834	1					0					0					0
D0NNH7	D0NNH7	D0NNH7	3200	2	2	2	1	2	2	2	856850			856850	1		546960		546960	1		271100		271100	1		498090		498090	1	842310			842310	1		455530	552460	503995	2
D0NNP8	D0NNP8	D0NNP8	3209	2	2	2	1	2	2	2					0					0					0					0					0		321280		321280	1
D0NNU2	D0NNU2	D0NNU2	3217	2	2	2	1	2	2	2		171940		171940	1					0			240770	240770	1					0					0					0
D0NNY2	D0NNY2	D0NNY2	3223	2	2	2	1	2	2	2					0					0					0					0					0			177980	177980	1
D0NP06	D0NP06	D0NP06	3230	2	2	2	1	2	2	2					0					0			123860	123860	1					0					0					0
D0NP11	D0NP11	D0NP11	3233	2	2	2	1	2	2	2		1238300		1238300	1			860430	860430	1	1223500		2153300	1688400	2			1814300	1814300	1			2183500	2183500	1	1072100		3305900	2189000	2
D0NP12	D0NP12	D0NP12	3234	2	2	2	1	2	2	2		223730		223730	1					0			382930	382930	1					0					0					0
D0NP65	D0NP65	D0NP65	3242	2	2	2	1	2	2	2					0					0					0					0			163420	163420	1					0
D0NP75	D0NP75	D0NP75	3247	6	2	2	1	6	2	2					0					0					0					0					0		1279400		1279400	1
D0NP89	D0NP89	D0NP89	3250	2	2	2	1	2	2	2					0			2684700	2684700	1			3944900	3944900	1					0					0					0
D0NPD5	D0NPD5	D0NPD5	3270	2	2	2	1	2	2	2					0					0			265200	265200	1					0					0					0
D0NPD9	D0NPD9	D0NPD9	3274	2	2	2	1	2	2	2					0					0			306390	306390	1					0					0					0
D0NPF9	D0NPF9	D0NPF9	3275	2	2	2	1	2	2	2					0					0			125980	125980	1					0					0					0
D0NPX3	D0NPX3	D0NPX3	3300	2	2	2	1	2	2	2	196400			196400	1	243500			243500	1		190400	789640	490020	2		392420	544910	468665	2					0		298210		298210	1
D0NQ53	D0NQ53	D0NQ53	3305	2	2	2	1	2	2	2					0					0		284490	245870	265180	2		654460		654460	1					0					0
D0NQ65	D0NQ65	D0NQ65	3307	2	2	2	1	2	2	2	2481100	305860	2182600	1656520	3			956920	956920	1	624280	643680	653560	640507	3	700140	412540	556140	556273	3			1585200	1585200	1	1061500	554250	1460700	1.02548e+06	3
D0NQ82	D0NQ82	D0NQ82	3310	2	2	2	1	2	2	2					0					0					0					0			258010	258010	1					0
D0NQA8	D0NQA8	D0NQA8	3318	2	2	2	1	2	2	2	147550	271080		209315	2	369580	218090		293835	2		352110	158900	255505	2	135580	661840		398710	2					0		274230		274230	1
D0NQJ9	D0NQJ9	D0NQJ9	3333	2	2	2	1	2	2	2					0		145670		145670	1			134590	134590	1			412330	412330	1			149490	149490	1			131300	131300	1
D0NQP5	D0NQP5	D0NQP5	3353	2	2	2	1	2	2	2					0					0			1347200	1347200	1					0					0					0
D0NQQ4	D0NQQ4	D0NQQ4	3354	2	2	2	1	2	2	2		209300	213940	211620	2					0					0		189380	218230	203805	2	165930			165930	1	177510		204110	190810	2
D0NQX7	D0NQX7	D0NQX7	3366	2	2	2	1	2	2	2			458770	458770	1					0					0			305600	305600	1			352720	352720	1					0
D0NR44	D0NR44	D0NR44	3379	2	2	2	1	2	2	2		75011		75011	1					0		28526	179420	103973	2			51890	51890	1					0	28656	93484		61070	2
D0NR65	D0NR65	D0NR65	3387	2	2	2	1	2	2	2	6256600	2596100	1419500	3.42407e+06	3	58372000	33956000		46164000	2		13449000	69005000	41227000	2	7633900	25572000	36585000	2.32636e+07	3		51513000	26234000	38873500	2		16898000		16898000	1
D0NRI8	D0NRI8	D0NRI8	3410	2	2	2	1	2	2	2					0					0			246860	246860	1					0					0					0
D0NRL5	D0NRL5	D0NRL5	3415	10	2	2	1	10	2	2	5295700	4455100	24925000	11558600	3	10334000	3663100		6998550	2	3552800	4690400	3721500	3.98823e+06	3	5258800	6432300	2814700	4.83527e+06	3	4434200	2285100	5085200	3.93483e+06	3	4547800	4901800		4724800	2
D0NRM9	D0NRM9	D0NRM9	3417	2	2	2	1	2	2	2		162940		162940	1					0		119500		119500	1		124710		124710	1					0					0
D0NRP8	D0NRP8	D0NRP8	3420	2	2	2	1	2	2	2					0					0			547210	547210	1					0					0					0
D0NRR5	D0NRR5	D0NRR5	3422	2	2	2	1	2	2	2					0					0					0					0		120680		120680	1					0
D0NRR8	D0NRR8	D0NRR8	3423	2	2	2	1	2	2	2					0					0					0					0					0			399630	399630	1
D0NRU2	D0NRU2	D0NRU2	3426	2	2	2	1	2	2	2	1774000	1256000	1853600	1.62787e+06	3	581140	1264600	1404200	1.08331e+06	3		1824800	958370	1391585	2	1021200	1120700	1758300	1.30007e+06	3	793290		2942200	1867745	2	1190600	813240	2870900	1.62491e+06	3
D0NS11	D0NS11	D0NS11	3445	2	2	2	1	2	2	2	198300			198300	1	219360		338500	278930	2	163130	212490		187810	2			248750	248750	1	236030			236030	1			480600	480600	1
D0NS22	D0NS22	D0NS22	3447	2	2	2	1	2	2	2					0					0					0		30474		30474	1					0					0
D0NS78	D0NS78	D0NS78	3455	2	2	2	1	2	2	2	979860	949640	1509600	1.14637e+06	3	294090	1026500	2194400	1.17166e+06	3		871860	2578800	1725330	2	239910	1142400		691155	2			832530	832530	1	796740	430780	1518500	915340	3
D0NS88	D0NS88	D0NS88	3459	2	2	2	1	2	2	2					0	888450	835040		861745	2			1127600	1127600	1			742920	742920	1					0		767240		767240	1
D0NSI4	D0NSI4	D0NSI4	3481	2	2	2	1	2	2	2					0					0					0			79704	79704	1					0					0
D0NSN9	D0NSN9	D0NSN9	3497	2	2	2	1	2	2	2		234100		234100	1					0	191870	208740	446010	282207	3	155590	225070		190330	2					0					0
D0NSP2	D0NSP2	D0NSP2	3499	2	2	2	1	2	2	2					0					0			240320	240320	1					0					0					0
D0NSP5	D0NSP5	D0NSP5	3501	2	2	2	1	2	2	2		179520		179520	1					0		166930	85660	126295	2					0					0					0
D0NSQ1	D0NSQ1	D0NSQ1	3503	2	2	2	1	2	2	2					0					0			153880	153880	1					0					0					0
D0NSU1	D0NSU1	D0NSU1	3517	2	2	2	1	2	2	2					0					0			41847	41847	1					0					0					0
D0NSV5	D0NSV5	D0NSV5	3520	2	2	2	1	2	2	2		356520		356520	1	3957200			3957200	1					0					0					0		476230		476230	1
D0NSW2	D0NSW2	D0NSW2	3522	2	2	2	1	2	2	2					0					0					0					0					0	187200			187200	1
D0NSY0	D0NSY0	D0NSY0	3528	2	2	2	1	2	2	2		372800		372800	1	572240			572240	1		435230	516440	475835	2	277390	409670	341920	342993	3		312690		312690	1		335130	290790	312960	2
D0NT37	D0NT37	D0NT37	3541	2	2	2	1	2	2	2		277840		277840	1					0					0					0					0					0
D0NT38	D0NT38	D0NT38	3542	2	2	2	1	2	2	2					0					0			319210	319210	1					0					0					0
D0NT40	D0NT40	D0NT40	3543	2	2	2	1	2	2	2					0					0					0			164790	164790	1			138510	138510	1			362010	362010	1
D0NT62	D0NT62	D0NT62	3545	2	2	2	1	2	2	2					0					0			138010	138010	1					0					0					0
D0NT63	D0NT63	D0NT63	3546	2	2	2	1	2	2	2					0					0			308300	308300	1					0					0					0
D0NTE3	D0NTE3	D0NTE3	3566	2	2	2	1	2	2	2					0					0			356590	356590	1					0					0					0
D0NTV1	D0NTV1	D0NTV1	3583	2	2	2	1	2	2	2					0					0		301900	384510	343205	2					0					0		197720		197720	1
D0NU01	D0NU01	D0NU01	3590	2	2	2	1	2	2	2					0					0			225760	225760	1					0					0			174730	174730	1
D0NU59	D0NU59	D0NU59	3605	2	2	2	1	2	2	2					0					0					0					0					0	1925500			1925500	1
D0NUD1	D0NUD1	D0NUD1	3614	2	2	2	1	2	2	2					0					0			78161	78161	1					0					0					0
D0NUF1	D0NUF1	D0NUF1	3620	2	2	2	1	2	2	2					0					0					0					0					0			56259	56259	1
D0NUH4	D0NUH4	D0NUH4	3627	2	2	2	1	2	2	2	151120			151120	1					0		141950		141950	1					0		199600	110450	155025	2	215180			215180	1
D0NUI2	D0NUI2	D0NUI2	3630	2	2	2	1	2	2	2					0					0			607770	607770	1					0					0					0
D0NUQ5	D0NUQ5	D0NUQ5	3647	2	2	2	1	2	2	2	2434300	3062800	2352400	2616500	3		4152600		4152600	1		3038800	1872300	2455550	2	3079200	2897900	3265100	3.08073e+06	3	2373700		3938300	3156000	2	2735900		2496100	2616000	2
D0NUZ8	D0NUZ8	D0NUZ8	3670	2	2	2	1	2	2	2					0					0			100780	100780	1					0					0					0
D0NV05	D0NV05	D0NV05	3674	2	2	2	1	2	2	2					0					0			210070	210070	1					0					0					0
D0NV16	D0NV16	D0NV16	3676	2	2	2	1	2	2	2		536450		536450	1	379480	215250		297365	2		614910		614910	1			312950	312950	1					0					0
D0NV69	D0NV69	D0NV69	3689	2	2	2	1	2	2	2	363700		407110	385405	2			225960	225960	1		251610		251610	1		161090	218640	189865	2	282360		366330	324345	2	207500		331720	269610	2
D0NVD8	D0NVD8	D0NVD8	3700	2	2	2	1	2	2	2					0					0					0					0					0			113610	113610	1
D0NVG5	D0NVG5	D0NVG5	3704	2	2	2	1	2	2	2					0					0					0					0					0		129030		129030	1
D0NVI3	D0NVI3	D0NVI3	3710	2	2	2	1	2	2	2		454070		454070	1	251660			251660	1		266070		266070	1	214640	183230		198935	2					0		295870		295870	1
D0NVL0	D0NVL0	D0NVL0	3713	2	2	2	1	2	2	2					0					0			54080	54080	1					0					0					0
D0NVL4	D0NVL4	D0NVL4	3715	2	2	2	1	2	2	2					0	82712		102780	92746	2			721670	721670	1	80656	67237	162860	103584	3					0			360720	360720	1
D0NVQ6	D0NVQ6	D0NVQ6	3727	2	2	2	1	2	2	2					0	249570			249570	1					0					0					0					0
D0NVT8	D0NVT8	D0NVT8	3733	2	2	2	1	2	2	2					0					0					0					0					0		99716		99716	1
D0NVY1	D0NVY1	D0NVY1	3746	2	2	2	1	2	2	2	332560	977080	139290	482977	3	579390	280630		430010	2			966300	966300	1		1080900	463890	772395	2					0		568470	156930	362700	2
D0NVZ1	D0NVZ1	D0NVZ1	3747	2	2	2	1	2	2	2					0					0		1204300	1058600	1131450	2					0					0					0
D0NVZ2	D0NVZ2	D0NVZ2	3748	2	2	2	1	2	2	2	555130	751140	409390	571887	3	315140	456870		386005	2	377900	562060	772550	570837	3	313940	454920	398040	388967	3		647230		647230	1	327030	476220	731530	511593	3
D0NW51	D0NW51	D0NW51	3761	2	2	2	1	2	2	2					0					0			442100	442100	1					0					0					0
D0NW65	D0NW65	D0NW65	3763	8	2	2	1	8	2	2			204160	204160	1					0			176450	176450	1					0			227180	227180	1	294670	300830		297750	2
D0NW83	D0NW83	D0NW83	3764	2	2	2	1	2	2	2	479130			479130	1		426030		426030	1					0			261140	261140	1	676790			676790	1					0
D0NW94	D0NW94	D0NW94	3769	2	2	2	1	2	2	2	2225000			2225000	1	1352200	1035000	384480	923893	3		1463100	744030	1103565	2	506990	918170	1004200	809787	3	1572700		1133800	1353250	2	1330500	955570		1143035	2
D0NWE3	D0NWE3	D0NWE3	3778	2	2	2	1	2	2	2		407970		407970	1					0			439800	439800	1		650850		650850	1					0					0
D0NWE9	D0NWE9	D0NWE9	3780	2	2	2	1	2	2	2					0					0			180430	180430	1					0					0					0
D0NWN2	D0NWN2	D0NWN2	3796	2	2	2	1	2	2	2					0					0					0					0					0	194190			194190	1
D0NWS5	D0NWS5	D0NWS5	3804	2	2	2	1	2	2	2			282210	282210	1			472900	472900	1		270330		270330	1			296720	296720	1			615540	615540	1	586530		742420	664475	2
D0NWZ4	D0NWZ4	D0NWZ4	3815	2	2	2	1	2	2	2					0					0					0					0			50398	50398	1					0
D0NX20	D0NX20	D0NX20	3822	2	2	2	1	2	2	2					0					0			173360	173360	1					0					0					0
D0NX26	D0NX26	D0NX26	3824	2	2	2	1	2	2	2		173720		173720	1					0			273050	273050	1					0					0					0
D0NX31	D0NX31	D0NX31	3825	3	2	2	1	3	2	2					0					0			317530	317530	1					0					0					0
D0NX38	D0NX38	D0NX38	3829	2	2	2	1	2	2	2					0		141800		141800	1		105110	403460	254285	2		116190		116190	1					0					0
D0NX61	D0NX61	D0NX61	3831	2	2	2	1	2	2	2		272100		272100	1					0		789860	636820	713340	2					0					0					0
D0NXC9	D0NXC9	D0NXC9	3847	2	2	2	1	2	2	2					0					0					0		135460		135460	1					0					0
D0NXP4	D0NXP4	D0NXP4	3874	2	2	2	1	2	2	2					0					0			239090	239090	1					0					0					0
D0NXP8	D0NXP8	D0NXP8	3876	2	2	2	1	2	2	2					0					0					0					0					0		93577		93577	1
D0NXS6	D0NXS6	D0NXS6	3878	2	2	2	1	2	2	2	114070		195090	154580	2	143020	131240	172500	148920	3		126110		126110	1	133760	182300	207910	174657	3	174170		161390	167780	2	131260	170860	154180	152100	3
D0NXY1	D0NXY1	D0NXY1	3896	2	2	2	1	2	2	2			684360	684360	1		195290		195290	1					0		193240		193240	1			309840	309840	1		169080	311900	240490	2
D0NY11	D0NY11	D0NY11	3905	2	2	2	1	2	2	2		205690		205690	1		163000	187290	175145	2					0		239670	269480	254575	2	210520	331620		271070	2	153220	253300	195970	200830	3
D0NY44	D0NY44	D0NY44	3913	2	2	2	1	2	2	2					0					0		199620		199620	1					0					0					0
D0NY54	D0NY54	D0NY54	3916	2	2	2	1	2	2	2		249500		249500	1	159010			159010	1		230010	199720	214865	2		145460		145460	1					0					0
D0NY59	D0NY59	D0NY59	3918	2	2	2	1	2	2	2					0					0					0					0			303550	303550	1					0
D0NYR0	D0NYR0	D0NYR0	3958	2	2	2	1	2	2	2					0					0					0					0					0		91968		91968	1
D0NYY3	D0NYY3	D0NYY3	3976	2	2	2	1	2	2	2					0					0			290790	290790	1					0					0					0
D0NZ03	D0NZ03	D0NZ03	3983	2	2	2	1	2	2	2					0					0					0					0					0			176940	176940	1
D0NZ99	D0NZ99	D0NZ99	4008	2	2	2	1	2	2	2					0					0			24301	24301	1					0					0					0
D0NZF4	D0NZF4	D0NZF4	4015	2	2	2	1	2	2	2					0					0		1887900	1189300	1538600	2		2521000	2086300	2303650	2					0					0
D0NZH1	D0NZH1	D0NZH1	4017	14	2	2	1	14	2	2					0					0					0			164060	164060	1					0					0
D0NZI6	D0NZI6	D0NZI6	4021	2	2	2	1	2	2	2	120740	61133	82289	88054	3					0		67237	34109	50673	2					0			42662	42662	1	61687	48211	54180	54692.7	3
D0NZU5	D0NZU5	D0NZU5	4042	2	2	2	1	2	2	2					0		172850		172850	1					0			144990	144990	1					0		317020		317020	1
D0NZZ1	D0NZZ1	D0NZZ1	4053	2	2	2	1	2	2	2					0					0			65634	65634	1					0					0					0
D0NZZ6	D0NZZ6	D0NZZ6	4055	2	2	2	1	2	2	2	11796000	24446000	4359000	1.35337e+07	3	44242000	28521000	13621000	2.87947e+07	3	4650700	12603000	29411000	15554900	3	16468000	5690200	16130000	1.27627e+07	3	6295000	8219700	8154700	7.55647e+06	3	10102000	12431000	15475000	1.26693e+07	3
D0P088	D0P088	D0P088	4073	2	2	2	1	2	2	2					0	2088900		2052500	2070700	2		1951900		1951900	1	2394400	1449700		1922050	2	1276100		2047500	1661800	2					0
D0P0D0	D0P0D0	D0P0D0	4080	2	2	2	1	2	2	2					0					0					0					0					0		321250		321250	1
D0P0F6	D0P0F6	D0P0F6	4088	2	2	2	1	2	2	2					0					0			206070	206070	1					0					0					0
D0P0H9	D0P0H9	D0P0H9	4090	2	2	2	1	2	2	2			3395500	3395500	1	8819400			8819400	1			169010	169010	1			264270	264270	1					0	585390	6057400		3321395	2
D0P0R7	D0P0R7	D0P0R7	4104	3	2	2	1	3	2	2		353670	481700	417685	2	589780	387700		488740	2					0		326320	679660	502990	2	647670		713210	680440	2	333760		618020	475890	2
D0P0S4	D0P0S4	D0P0S4	4105	2	2	2	1	2	2	2		627370		627370	1					0		1040600	3191800	2116200	2		1010200		1010200	1					0		667330		667330	1
D0P0Y7	D0P0Y7	D0P0Y7	4113	2	2	2	1	2	2	2		220490		220490	1	235030	292180		263605	2		243740	164360	204050	2		125500		125500	1					0					0
D0P0Z5	D0P0Z5	D0P0Z5	4114	2	2	2	1	2	2	2		398580	332650	365615	2		359670		359670	1		305070	391170	348120	2			374320	374320	1	351650	640080	508000	499910	3					0
D0P0Z8	D0P0Z8	D0P0Z8	4116	2	2	2	1	2	2	2	6148400		6960100	6554250	2	1648400			1648400	1		5938200		5938200	1		677200		677200	1	5071800		4944700	5008250	2	5946400		5407600	5677000	2
D0P109	D0P109	D0P109	4118	2	2	2	1	2	2	2	2035700	497200		1266450	2					0		4056700	1171400	2614050	2					0					0	3233900			3233900	1
D0P155	D0P155	D0P155	4126	2	2	2	1	2	2	2					0					0		123190	218060	170625	2		200050	107920	153985	2					0	89029	119940	118880	109283	3
D0P1G5	D0P1G5	D0P1G5	4138	2	2	2	1	2	2	2					0					0					0					0					0			626940	626940	1
D0P1H1	D0P1H1	D0P1H1	4142	2	2	2	1	2	2	2					0					0					0					0					0			171140	171140	1
D0P1J5	D0P1J5	D0P1J5	4148	2	2	2	1	2	2	2	208620	379640		294130	2	710520	399870		555195	2		461870	554930	508400	2	322530	394940	274770	330747	3	382930	467620		425275	2	317970	467530		392750	2
D0P1M6	D0P1M6	D0P1M6	4153	2	2	2	1	2	2	2					0					0					0					0					0			16850	16850	1
D0P1Q0	D0P1Q0	D0P1Q0	4154	2	2	2	1	2	2	2		87181		87181	1	179590			179590	1			140170	140170	1					0					0					0
D0P258	D0P258	D0P258	4177	2	2	2	1	2	2	2					0					0		445330		445330	1		312110		312110	1					0					0
D0P2B0	D0P2B0	D0P2B0	4181	2	2	2	1	2	2	2	2446300	5664100	2342400	3.48427e+06	3	10711000			10711000	1		15849000	45431000	30640000	2		6798700	3419100	5108900	2		4377300	3338400	3857850	2		3731300	4450900	4091100	2
D0P2B6	D0P2B6	D0P2B6	4183	2	2	2	1	2	2	2					0					0		120220		120220	1		194350		194350	1					0					0
D0P2I2	D0P2I2	D0P2I2	4192	2	2	2	1	2	2	2					0					0					0					0					0		34786		34786	1
D0P2P7	D0P2P7	D0P2P7	4197	2	2	2	1	2	2	2					0					0					0					0					0		93698		93698	1
D0P2Q0	D0P2Q0	D0P2Q0	4200	2	2	2	1	2	2	2					0	243070	326570		284820	2			327350	327350	1	222910	209180		216045	2					0					0
D0P2Q2	D0P2Q2	D0P2Q2	4202	2	2	2	1	2	2	2			147320	147320	1					0					0					0					0					0
D0P2Q6	D0P2Q6	D0P2Q6	4205	2	2	2	1	2	2	2					0					0		276130	827500	551815	2					0					0					0
D0P2Q7	D0P2Q7	D0P2Q7	4206	2	2	2	1	2	2	2	1377100	1362600		1369850	2		1142600		1142600	1			766030	766030	1		1150700	817650	984175	2			857180	857180	1	1189100			1189100	1
D0P2Y6	D0P2Y6	D0P2Y6	4220	2	2	2	1	2	2	2		87758		87758	1					0					0					0					0					0
D0P2Y9	D0P2Y9	D0P2Y9	4221	2	2	2	1	2	2	2					0					0		135740		135740	1					0					0					0
D0P367	D0P367	D0P367	4231	2	2	2	1	2	2	2	174780	686200	149700	336893	3	616510	444650	257180	439447	3		573940	709120	641530	2	226870	1155100		690985	2	767560	391720		579640	2	475530	546150	559480	527053	3
D0P3R6	D0P3R6	D0P3R6	4245	2	2	2	1	2	2	2					0					0					0					0					0			9123800	9123800	1
D0P3S0	D0P3S0	D0P3S0	4246	2	2	2	1	2	2	2					0					0					0			396820	396820	1					0					0
D0P3W0	D0P3W0	D0P3W0	4253	2	2	2	1	2	2	2	141770	137180	194020	157657	3	148210		470300	309255	2					0	135470		145980	140725	2			155250	155250	1	235100	152780	201280	196387	3
D0P411	D0P411	D0P411	4260	2	2	2	1	2	2	2					0					0					0			189400	189400	1					0					0
D0RMI9	D0RMI9	D0RMI9	4291	11	2	2	1	11	2	2					0					0			364090	364090	1					0					0					0
D0NF59;D0P4H1	D0NF59	D0NF59	2467	14;3	2;2	0;0	2	14	2	0					0					0					0			7215700	7215700	1					0					0
D0NLR0;D0NLQ6	D0NLR0;D0NLQ6	D0NLR0	3037	20;19	2;1	1;0	2	20	2	1			744850	744850	1					0					0					0					0					0
D0P0U7;D0NT51	D0P0U7;D0NT51	D0P0U7	4107	4;2	2;0	1;0	2	4	2	1		477520		477520	1		617450		617450	1		370380	359690	365035	2					0					0		322380		322380	1
D0NGJ5;D0NGJ6	D0NGJ5	D0NGJ5	2615	46;3	2;0	2;0	2	46	2	2					0					0					0			3842300	3842300	1			845920	845920	1					0
D0NUM8;D0P3Q0	D0NUM8;D0P3Q0	D0NUM8	3642	31;21	2;0	2;0	2	31	2	2	57758000	23160000	12933000	3.12837e+07	3	15251000	11894000	17445000	1.48633e+07	3	9462800	9041600	14251000	1.09185e+07	3	32650000	15118000	15049000	20939000	3	29211000	20912000	59376000	3.64997e+07	3	34442000	19221000	33391000	29018000	3
D0NWF9;D0NWF4	D0NWF9	D0NWF9	3783	3;1	2;0	2;0	2	3	2	2					0	544320			544320	1					0					0					0					0
D0MWS7;D0P4B3	D0MWS7;D0P4B3	D0MWS7	800	2;1	2;1	2;1	2	2	2	2					0					0			232050	232050	1					0			406160	406160	1					0
D0MYU2;D0NWI9	D0MYU2;D0NWI9	D0MYU2	1045	2;1	2;1	2;1	2	2	2	2		214670		214670	1		251240		251240	1			445080	445080	1					0					0		199450		199450	1
D0N2W9;D0NFV8	D0N2W9;D0NFV8	D0N2W9	1389	2;1	2;1	2;1	2	2	2	2		235310		235310	1	197690	213020		205355	2		215560		215560	1		202410	108250	155330	2					0		290580		290580	1
D0N593;D0N5B6	D0N593;D0N5B6	D0N593	1609	2;1	2;1	2;1	2	2	2	2					0	395230			395230	1			481620	481620	1					0					0					0
D0N9I3;D0N9H9	D0N9I3;D0N9H9	D0N9I3	1959	2;1	2;1	2;1	2	2	2	2		408660		408660	1		232460		232460	1			255350	255350	1	327570		220680	274125	2			163650	163650	1		347190	142670	244930	2
D0NCC3;D0RMN8	D0NCC3;D0RMN8	D0NCC3	2218	2;1	2;1	2;1	2	2	2	2		1909000		1909000	1	3541700			3541700	1					0	4851300	1672800		3262050	2	1776700			1776700	1		3009200		3009200	1
D0NF56;D0P0V3	D0NF56;D0P0V3	D0NF56	2466	2;1	2;1	2;1	2	2	2	2	675450	517480		596465	2	717630			717630	1		748490	119040	433765	2	779590	439760	390280	536543	3			644470	644470	1	490430		584710	537570	2
D0NGW5;D0NGW1	D0NGW5;D0NGW1	D0NGW5	2630	2;1	2;1	2;1	2	2	2	2					0					0					0					0					0			288980	288980	1
D0NHF1;D0P4N7	D0NHF1;D0P4N7	D0NHF1	2675	2;1	2;1	2;1	2	2	2	2					0	486020	446590		466305	2					0	861670	481430		671550	2					0			589810	589810	1
D0NIF2;D0P0J1	D0NIF2;D0P0J1	D0NIF2	2749	2;1	2;1	2;1	2	2	2	2		89335	191950	140642	2			197030	197030	1					0					0					0					0
D0NJG3;D0RMB0	D0NJG3;D0RMB0	D0NJG3	2841	2;1	2;1	2;1	2	2	2	2					0					0			105300	105300	1					0					0					0
D0NMT9;D0NMU2	D0NMT9;D0NMU2	D0NMT9	3142	2;1	2;1	2;1	2	2	2	2			287830	287830	1		127580	153060	140320	2					0			348320	348320	1			652760	652760	1	146800		415290	281045	2
D0NR36;D0P010	D0NR36;D0P010	D0NR36	3377	2;1	2;1	2;1	2	2	2	2					0			1046000	1046000	1					0					0			332940	332940	1					0
D0NSR7;D0RMH2	D0NSR7;D0RMH2	D0NSR7	3506	2;1	2;1	2;1	2	2	2	2		189070		189070	1	262300	303090		282695	2		237830	404790	321310	2		626300		626300	1					0					0
D0NWI7;D0MYU4	D0NWI7;D0MYU4	D0NWI7	3790	2;1	2;1	2;1	2	2	2	2	415840			415840	1					0			4207300	4207300	1	570100		587790	578945	2					0					0
D0NZ78;D0NZ79	D0NZ78;D0NZ79	D0NZ78	4002	2;1	2;1	2;1	2	2	2	2					0					0					0					0			945670	945670	1					0
D0P1Q3;D0P2N9	D0P1Q3;D0P2N9	D0P1Q3	4156	2;1	2;1	2;1	2	2	2	2		930830		930830	1	764190	367000		565595	2		640620		640620	1	722610	733410	512070	656030	3					0			174550	174550	1
D0MSW0;D0P3U9;D0MSV7	D0MSW0;D0P3U9;D0MSV7	D0MSW0	387	2;1;1	2;1;1	2;1;1	3	2	2	2		3628200		3628200	1			16379000	16379000	1	18432000	5354800		11893400	2	6814400		1366200	4090300	2		8428200		8428200	1		5025600		5025600	1
D0NKH0;D0NKF8;D0NKE3	D0NKH0;D0NKF8;D0NKE3	D0NKH0	2921	2;1;1	2;1;1	2;1;1	3	2	2	2					0					0			332230	332230	1					0					0					0
D0NWJ2;D0NX53;D0NX56	D0NWJ2;D0NX53;D0NX56	D0NWJ2	3791	2;1;1	2;1;1	2;1;1	3	2	2	2			197480	197480	1					0					0					0					0					0
D0NR58;D0NR59;D0P002;D0P2F0;D0P004;D0P2F6	D0NR58;D0NR59;D0P002;D0P2F0	D0NR58	3386	7;6;5;4;2;2	2;1;1;0;0;0	2;1;1;0;0;0	6	7	2	2	389590			389590	1					0					0					0					0					0
D0P456;D0MR32	D0P456;D0MR32	D0P456	194	2;2	2;2	2;2	2	2	2	2			93037	93037	1	95321			95321	1	88635	103660	152750	115015	3	101800	104210	105150	103720	3			81883	81883	1		103900		103900	1
D0MTE2;D0NSN5	D0MTE2;D0NSN5	D0MTE2	444	2;2	2;2	2;2	2	2	2	2					0					0		2623900		2623900	1					0					0					0
D0RLR5;D0MTZ9	D0RLR5;D0MTZ9	D0RLR5	512	2;2	2;2	2;2	2	2	2	2					0					0			109360	109360	1					0					0					0
D0P2P6;D0N5V6	D0P2P6;D0N5V6	D0P2P6	1657	2;2	2;2	2;2	2	2	2	2					0					0			143500	143500	1					0					0					0
D0P1N4;D0N8P0	D0P1N4;D0N8P0	D0P1N4	1886	2;2	2;2	2;2	2	2	2	2					0					0			90321	90321	1					0					0					0
D0NQT7;D0N8S5	D0NQT7;D0N8S5	D0NQT7	1890	2;2	2;2	2;2	2	2	2	2					0					0			636820	636820	1					0					0					0
D0P422;D0NA63	D0P422;D0NA63	D0P422	2018	2;2	2;2	2;2	2	2	2	2					0					0					0					0					0			23533	23533	1
D0NCF3;D0NC74	D0NCF3;D0NC74	D0NCF3	2200	2;2	2;2	2;2	2	2	2	2					0		478150		478150	1					0			427220	427220	1					0			660760	660760	1
D0NCE5;D0NCI0	D0NCE5;D0NCI0	D0NCE5	2229	2;2	2;2	2;2	2	2	2	2	729150	1501300		1115225	2	877880	736370		807125	2		930220	1100200	1015210	2	775250	1616700	860880	1.08428e+06	3		1113400		1113400	1		1206400		1206400	1
D0P4V4;D0NCJ9	D0P4V4;D0NCJ9	D0P4V4	2235	2;2	2;2	2;2	2	2	2	2					0		387730		387730	1		892120	1137100	1014610	2	651420		1793900	1222660	2	339740		2826200	1582970	2	454800	966260	1916100	1.11239e+06	3
D0RMB2;D0NE70	D0RMB2;D0NE70	D0RMB2	2390	2;2	2;2	2;2	2	2	2	2		369700		369700	1			686730	686730	1		310040	839520	574780	2					0			450350	450350	1	516150	384650	623170	507990	3
D0P077;D0NH42	D0P077;D0NH42	D0P077	2643	2;2	2;2	2;2	2	2	2	2					0	103000			103000	1					0					0					0					0
D0NHE2;D0NHE5	D0NHE2;D0NHE5	D0NHE2	2673	2;2	2;2	2;2	2	2	2	2	132600	166290		149445	2	288260	173870	133020	198383	3	237300	219570	570900	342590	3	205600	541120	179520	308747	3		225290		225290	1		264980		264980	1
D0NJW4;D0NJW3	D0NJW4;D0NJW3	D0NJW4	2882	2;2	2;2	2;2	2	2	2	2		194820		194820	1	252910	224500		238705	2		197700	468960	333330	2		220430		220430	1					0					0
D0P3L5;D0NKN9	D0P3L5;D0NKN9	D0P3L5	2939	2;2	2;2	2;2	2	2	2	2		147710		147710	1					0					0					0	275110			275110	1					0
D0P4V6;D0NMC8	D0P4V6;D0NMC8	D0P4V6	3089	2;2	2;2	2;2	2	2	2	2					0					0					0					0	400760			400760	1					0
D0NYA2;D0NPM7	D0NYA2;D0NPM7	D0NYA2	3282	2;2	2;2	2;2	2	2	2	2					0					0					0	188110			188110	1					0					0
D0NUG4;D0P2U5	D0NUG4;D0P2U5	D0NUG4	3623	2;2	2;2	2;2	2	2	2	2					0					0		109200		109200	1					0					0					0
D0NWW3;D0NWX7	D0NWW3;D0NWX7	D0NWW3	3809	2;2	2;2	2;2	2	2	2	2					0	358480			358480	1			506220	506220	1		305230		305230	1		342040		342040	1					0
D0NYJ6;D0NYJ0	D0NYJ6;D0NYJ0	D0NYJ6	3946	2;2	2;2	2;2	2	2	2	2		601010		601010	1	683020			683020	1			738210	738210	1		645770	536000	590885	2					0	412640			412640	1
D0P2H7;D0NYM9	D0P2H7;D0NYM9	D0P2H7	3956	2;2	2;2	2;2	2	2	2	2	322360	404820	328850	352010	3					0	332510	386360	506000	408290	3	159330	389930	176400	241887	3	358570	309890	329300	332587	3	491370	572140	151530	405013	3
D0P4Z4;D0NEA1;D0RMN1	D0P4Z4;D0NEA1;D0RMN1	D0P4Z4	2396	2;2;1	2;2;1	2;2;1	3	2	2	2					0					0			163030	163030	1					0					0			73002	73002	1
D0P401;D0NMG2;D0NMJ4	D0P401;D0NMG2;D0NMJ4	D0P401	3098	2;2;1	2;2;1	2;2;1	3	2	2	2	1343500			1343500	1		1095100	1129900	1112500	2		1756300		1756300	1		549380		549380	1		2995000		2995000	1	1567900		768440	1168170	2
D0N8P8;D0N8P5;D0N8P4;D0N8P1	D0N8P8;D0N8P5;D0N8P4;D0N8P1	D0N8P8	1888	2;2;1;1	2;2;1;1	2;2;1;1	4	2	2	2					0	184380			184380	1					0					0					0		197700		197700	1
D0N1R3;D0RLY2;D0N1R4	D0N1R3;D0RLY2;D0N1R4	D0N1R3	1301	2;2;2	2;2;2	2;2;2	3	2	2	2					0					0					0					0					0	117700			117700	1
D0N6W5;D0N6W3;D0N6W0	D0N6W5;D0N6W3;D0N6W0	D0N6W5	1728	4;4;4	2;2;2	2;2;2	3	4	2	2					0			735520	735520	1			4151800	4151800	1					0					0		6330400		6330400	1
D0N1Y7	D0N1Y7	D0N1Y7	1320	13	3	1	1	13	3	1	1383000	1097500		1240250	2	1684400	1098600		1391500	2	1096500	1131700	1170200	1132800	3	1250300	937100	1024900	1.07077e+06	3	1463800			1463800	1	920610	1074600		997605	2
D0NSZ9	D0NSZ9	D0NSZ9	3533	23	3	1	1	23	3	1	4907200	8333500		6620350	2	4561200	9826500	6837800	7.07517e+06	3	6367500	9297500	5633700	7.09957e+06	3	6612000	7676400	8725000	7.67113e+06	3	5502400	6168600	5024700	5.56523e+06	3		4281500	8503600	6392550	2
D0NUD8	D0NUD8	D0NUD8	3616	3	3	1	1	3	3	1					0					0			89472	89472	1					0					0					0
D0MZW4	D0MZW4	D0MZW4	1147	3	3	2	1	3	3	2					0		338910		338910	1			548990	548990	1		666690		666690	1					0					0
D0N339	D0N339	D0N339	1418	5	3	2	1	5	3	2					0					0	199050			199050	1					0					0					0
D0NB60	D0NB60	D0NB60	2100	3	3	2	1	3	3	2		90763	173320	132042	2	305130			305130	1			107080	107080	1					0			140040	140040	1	136260		222900	179580	2
D0NFR3	D0NFR3	D0NFR3	2515	11	3	2	1	11	3	2					0	5463000			5463000	1					0					0					0					0
D0NIP0	D0NIP0	D0NIP0	2767	3	3	2	1	3	3	2	203560	737430		470495	2	1419300	684140		1051720	2	2719400		1030500	1874950	2					0	487120			487120	1					0
D0NSN8	D0NSN8	D0NSN8	3496	3	3	2	1	3	3	2	281110	497680	401890	393560	3	602360	721320		661840	2		567090	338750	452920	2	327170	475990	616840	473333	3		456690	191240	323965	2		794730	413190	603960	2
D0NTV3	D0NTV3	D0NTV3	3584	3	3	2	1	3	3	2					0					0			103870	103870	1					0					0					0
D0MQ74	D0MQ74	D0MQ74	99	3	3	3	1	3	3	3	3820300	1441700	2055300	2439100	3	1603100	677050		1140075	2		1494300	897190	1195745	2	421250		2305100	1363175	2	998420		2198600	1598510	2		1246400		1246400	1
D0MQ83	D0MQ83	D0MQ83	103	3	3	3	1	3	3	3	1607800	923300	1601900	1.37767e+06	3	842580	659700	583430	695237	3	490300	971890	905360	789183	3	1175300	722780	1240900	1.04633e+06	3	1131900	1089000	1196800	1.13923e+06	3	643000	727470	794640	721703	3
D0MQA1	D0MQA1	D0MQA1	112	3	3	3	1	3	3	3			248560	248560	1			206760	206760	1			128010	128010	1					0			377450	377450	1					0
D0MQA4	D0MQA4	D0MQA4	113	3	3	3	1	3	3	3					0					0		71157		71157	1			72018	72018	1			239930	239930	1	64286			64286	1
D0MQF6	D0MQF6	D0MQF6	128	3	3	3	1	3	3	3	2385800	2540300	1492300	2.13947e+06	3	3059200	2476700	1456300	2.33073e+06	3		2382100	2256600	2319350	2	3089400	3766200	3709200	3521600	3	1747200	1683700	4710100	2.71367e+06	3	2665100	3059700	2891400	2.87207e+06	3
D0MQJ2	D0MQJ2	D0MQJ2	140	4	3	3	1	4	3	3					0					0					0					0					0			311350	311350	1
D0MQN9	D0MQN9	D0MQN9	147	3	3	3	1	3	3	3					0					0					0		224700		224700	1					0					0
D0MQU9	D0MQU9	D0MQU9	168	3	3	3	1	3	3	3					0					0			424610	424610	1					0					0					0
D0MQV0	D0MQV0	D0MQV0	169	3	3	3	1	3	3	3	457450	758860		608155	2		369080		369080	1	549320	277760	382780	403287	3	453840	530500	189120	391153	3					0	441140	559490	357920	452850	3
D0MQV3	D0MQV3	D0MQV3	172	3	3	3	1	3	3	3		3415500		3415500	1	1578400	6361200		3969800	2		4103800	2787100	3445450	2	7550200	5166400	2509100	5.07523e+06	3	3374300	5751300		4562800	2		3697800	1733700	2715750	2
D0MQW6	D0MQW6	D0MQW6	176	3	3	3	1	3	3	3		411550		411550	1	264410		2004200	1134305	2		336180	194930	265555	2		256900	478990	367945	2			918770	918770	1	332760			332760	1
D0MQY7	D0MQY7	D0MQY7	184	3	3	3	1	3	3	3					0					0			2957500	2957500	1					0					0					0
D0MR09	D0MR09	D0MR09	190	3	3	3	1	3	3	3	1151900	2579800	993450	1575050	3	1530800	2365600	3145700	2.34737e+06	3			2453200	2453200	1	2246200	2385800		2316000	2	4423900	2281000	3132800	3.27923e+06	3	4103400	1581700	4578800	3421300	3
D0MR44	D0MR44	D0MR44	199	3	3	3	1	3	3	3		420480		420480	1		209700		209700	1		177380	408510	292945	2		422660		422660	1					0					0
D0MR47	D0MR47	D0MR47	201	3	3	3	1	3	3	3	1176200			1176200	1					0		786850	2069800	1428325	2	651850	483740	1499700	878430	3		1083500	1309600	1196550	2		1148400	1676700	1412550	2
D0MR68	D0MR68	D0MR68	209	22	3	3	1	22	3	3	3827000	4857900	1071600	3.25217e+06	3	3944800	3227800	1338900	2.83717e+06	3	3662600	4511900	1999000	3.39117e+06	3	3276800	2258700	1808700	2.44807e+06	3	3238100	2389800	1455300	2.36107e+06	3	2207100	2658700	1008600	1.95813e+06	3
D0MR76	D0MR76	D0MR76	212	3	3	3	1	3	3	3					0	685380			685380	1		883080	527220	705150	2					0					0	698660	809330		753995	2
D0MRA5	D0MRA5	D0MRA5	221	3	3	3	1	3	3	3		43266000	3308800	23287400	2		28664000		28664000	1		24421000	44577000	34499000	2	7634100	21618000	8348500	1.25335e+07	3	5383300	9404500	6483600	7.09047e+06	3			7977300	7977300	1
D0MRC3	D0MRC3	D0MRC3	228	3	3	3	1	3	3	3		526240	342560	434400	2			211310	211310	1		292240	369390	330815	2		471520	498170	484845	2	252690	397510	209750	286650	3	423150	294890		359020	2
D0MRE6	D0MRE6	D0MRE6	239	3	3	3	1	3	3	3					0					0			26921	26921	1					0					0					0
D0MRE9	D0MRE9	D0MRE9	241	3	3	3	1	3	3	3					0		194250		194250	1		313490		313490	1					0					0					0
D0MRS2	D0MRS2	D0MRS2	280	3	3	3	1	3	3	3		843720	1333000	1088360	2	917650	834690	2079300	1.27721e+06	3	953220	1116900	629090	899737	3	588580	813120	1692900	1.03153e+06	3	1060600	1723600	2040900	1.60837e+06	3		1156400	1383000	1269700	2
D0MRW9	D0MRW9	D0MRW9	294	3	3	3	1	3	3	3	752960	1068500		910730	2	644530	1017900	1202200	954877	3	934190	1374400	1762800	1357130	3	459330	1012300	1542000	1.00454e+06	3	951040		1124500	1037770	2	917180	923540	576220	805647	3
D0MRX3	D0MRX3	D0MRX3	297	3	3	3	1	3	3	3					0					0			253380	253380	1					0					0					0
D0MRZ7	D0MRZ7	D0MRZ7	301	6	3	3	1	6	3	3	10943000	7707300	6867800	8.50603e+06	3	6089500	5689400	4191800	5.32357e+06	3		5317800	6006000	5661900	2	5753200	3919300	5236200	4.96957e+06	3	9645300	2306500	7940600	6630800	3	9117600	3725100	8126700	6989800	3
D0MS51	D0MS51	D0MS51	319	3	3	3	1	3	3	3	686090	639960	515210	613753	3	711630	732840		722235	2		833210	567720	700465	2	1225400	482060	481660	729707	3	1234100	830800	323510	796137	3	662850			662850	1
D0MS69	D0MS69	D0MS69	327	3	3	3	1	3	3	3	320440	307740	424310	350830	3	231390			231390	1	199920		460940	330430	2			288200	288200	1	365900		533790	449845	2	504490	241500	383680	376557	3
D0MSA3	D0MSA3	D0MSA3	334	3	3	3	1	3	3	3					0					0			137880	137880	1					0					0					0
D0MSB3	D0MSB3	D0MSB3	340	3	3	3	1	3	3	3					0					0			3142800	3142800	1					0					0					0
D0MSB6	D0MSB6	D0MSB6	341	3	3	3	1	3	3	3		305800	453930	379865	2		236380	458380	347380	2	548200	258750	394850	400600	3	334050	356020	554310	414793	3			359350	359350	1		452390	474960	463675	2
D0MSJ1	D0MSJ1	D0MSJ1	362	3	3	3	1	3	3	3					0					0					0	515200			515200	1					0					0
D0MSS6	D0MSS6	D0MSS6	380	3	3	3	1	3	3	3	1598000			1598000	1	1183800			1183800	1		962540		962540	1	565090		659670	612380	2	644500			644500	1	710530		855680	783105	2
D0MT22	D0MT22	D0MT22	407	3	3	3	1	3	3	3		615500	1221600	918550	2	543430		786890	665160	2		437780	759280	598530	2	316980		688870	502925	2	620280	521570	1309500	817117	3	1285000	997610	1018400	1.10034e+06	3
D0MT58	D0MT58	D0MT58	420	3	3	3	1	3	3	3		523770		523770	1	505140	594360		549750	2		599370	426380	512875	2		473830		473830	1					0		598520		598520	1
D0MT72	D0MT72	D0MT72	424	3	3	3	1	3	3	3		190970		190970	1	342570	242600		292585	2	244570	183900	431230	286567	3	181840	332130		256985	2		269600		269600	1					0
D0MT89	D0MT89	D0MT89	430	3	3	3	1	3	3	3					0					0			219820	219820	1					0					0					0
D0MTA9	D0MTA9	D0MTA9	436	3	3	3	1	3	3	3					0					0			432150	432150	1					0					0					0
D0MTF8	D0MTF8	D0MTF8	455	3	3	3	1	3	3	3		575620	410100	492860	2	1528700		3078700	2303700	2	2049600		1892400	1971000	2	1590300	1602800	871570	1354890	3		2117600	913110	1515355	2	676260	1460700	1323600	1153520	3
D0MTH7	D0MTH7	D0MTH7	458	3	3	3	1	3	3	3					0					0		180980	238590	209785	2					0					0					0
D0MTI9	D0MTI9	D0MTI9	462	3	3	3	1	3	3	3	242600	505450		374025	2		476290		476290	1	288750	261460	368040	306083	3	254530	420160		337345	2	333530	476930		405230	2		471960		471960	1
D0MTJ5	D0MTJ5	D0MTJ5	464	3	3	3	1	3	3	3		380350		380350	1	322500	457350		389925	2		505260		505260	1		646910	419730	533320	2	448750			448750	1		395360		395360	1
D0MTJ9	D0MTJ9	D0MTJ9	466	3	3	3	1	3	3	3					0					0			229650	229650	1					0					0					0
D0MTK7	D0MTK7	D0MTK7	468	3	3	3	1	3	3	3					0		276260		276260	1		522190	532360	527275	2		329340	416110	372725	2			481730	481730	1		295090	282720	288905	2
D0MTN6	D0MTN6	D0MTN6	479	3	3	3	1	3	3	3					0					0					0					0					0			384190	384190	1
D0MTV7	D0MTV7	D0MTV7	494	3	3	3	1	3	3	3	971510	1419100		1195305	2	1729100	1000600		1364850	2		675250	3183200	1929225	2		1608600	2477500	2043050	2	898510		971480	934995	2	481080	1182400	1675200	1.11289e+06	3
D0MTW1	D0MTW1	D0MTW1	498	3	3	3	1	3	3	3	1157800	4729200	2229300	2.70543e+06	3	3655200	3485600	2508200	3.21633e+06	3	2741000	3219900	9020200	4993700	3	8867700	2429200	6148800	5.81523e+06	3	1551500	2549700	2184100	2095100	3	1414100	2155600	2111700	1893800	3
D0MTZ0	D0MTZ0	D0MTZ0	509	3	3	3	1	3	3	3		77644		77644	1					0					0					0					0	130190			130190	1
D0MU92	D0MU92	D0MU92	543	3	3	3	1	3	3	3					0					0			656340	656340	1	137260		202430	169845	2	182200			182200	1		278740		278740	1
D0MUE5	D0MUE5	D0MUE5	551	3	3	3	1	3	3	3					0					0					0					0		21652000		21652000	1					0
D0MUG1	D0MUG1	D0MUG1	557	3	3	3	1	3	3	3					0					0					0					0					0		99435		99435	1
D0MUM4	D0MUM4	D0MUM4	577	3	3	3	1	3	3	3	580450	696240	990330	755673	3			518490	518490	1		677870	858660	768265	2	644850	598400	403280	548843	3	346920		647690	497305	2	680920	554060	1097700	777560	3
D0MUN1	D0MUN1	D0MUN1	580	3	3	3	1	3	3	3					0					0			12165000	12165000	1					0					0					0
D0MUQ2	D0MUQ2	D0MUQ2	588	3	3	3	1	3	3	3					0		190220		190220	1		228430	266170	247300	2		201590		201590	1					0					0
D0MUR1	D0MUR1	D0MUR1	591	3	3	3	1	3	3	3	878390	654130		766260	2	826510	475400		650955	2		492710	540360	516535	2	659610	420360	725840	601937	3	766060		898890	832475	2	847710	368560	919420	711897	3
D0MUR2	D0MUR2	D0MUR2	592	3	3	3	1	3	3	3	10150000	44630000	14135000	2.29717e+07	3	45368000	9155000	65421000	3.99813e+07	3	32584000	49817000	30339000	37580000	3	19405000		52786000	36095500	2	25388000	50774000	37863000	3.80083e+07	3	13217000	49955000	19834000	2.76687e+07	3
D0MUX8	D0MUX8	D0MUX8	613	3	3	3	1	3	3	3		253610		253610	1					0		258750	232110	245430	2		241310		241310	1					0					0
D0MUY1	D0MUY1	D0MUY1	615	3	3	3	1	3	3	3					0					0					0					0		235920		235920	1					0
D0MV15	D0MV15	D0MV15	626	3	3	3	1	3	3	3		874250		874250	1		867810		867810	1			2588600	2588600	1					0					0					0
D0MVD0	D0MVD0	D0MVD0	656	3	3	3	1	3	3	3					0					0					0					0			423580	423580	1					0
D0MVE3	D0MVE3	D0MVE3	657	3	3	3	1	3	3	3		577870	227820	402845	2	481540	859840	402430	581270	3	635500	656840	670110	654150	3		630540	850150	740345	2	680530	1116000		898265	2		632860	946970	789915	2
D0MVF6	D0MVF6	D0MVF6	661	3	3	3	1	3	3	3	501110		1046700	773905	2	620410	953850	745250	773170	3		1303700	660310	982005	2		734410		734410	1	564560		997810	781185	2	729120	889440	1107800	908787	3
D0MVK4	D0MVK4	D0MVK4	674	3	3	3	1	3	3	3					0					0			501470	501470	1					0					0					0
D0MVU9	D0MVU9	D0MVU9	701	3	3	3	1	3	3	3					0	464760		798820	631790	2					0					0		450410	507810	479110	2	881230	1540000	515260	978830	3
D0MVW1	D0MVW1	D0MVW1	708	3	3	3	1	3	3	3	140050	652150		396100	2	551030		134180	342605	2	222520	300820	551660	358333	3	244860	884640	191590	440363	3	229960			229960	1		593240		593240	1
D0MVY2	D0MVY2	D0MVY2	718	3	3	3	1	3	3	3	354730	639720	523780	506077	3	581170	408190	719380	569580	3		383090	1231900	807495	2	454540	766070	765550	662053	3	383210		615980	499595	2	343940	439870	532200	438670	3
D0MW94	D0MW94	D0MW94	740	3	3	3	1	3	3	3	8497600	6444000	1032900	5.32483e+06	3	9017200	5528800	2359400	5.63513e+06	3	8414400	7322900	9180900	8.30607e+06	3	6008600	4047100	1367200	3.80763e+06	3	6564100		2378400	4471250	2	3315900	10166000	8015700	7.16587e+06	3
D0MWA4	D0MWA4	D0MWA4	744	3	3	3	1	3	3	3					0					0					0					0			175630	175630	1					0
D0MWC4	D0MWC4	D0MWC4	751	3	3	3	1	3	3	3		501930		501930	1					0			440640	440640	1					0					0	491840		791070	641455	2
D0MWF2	D0MWF2	D0MWF2	756	3	3	3	1	3	3	3		79560		79560	1					0			139070	139070	1		80360	89397	84878.5	2					0		94098		94098	1
D0MWG9	D0MWG9	D0MWG9	763	3	3	3	1	3	3	3	600250	1818100	977560	1131970	3	1329700	616940		973320	2		1479100	1059100	1269100	2	1110500	1179100	945840	1078480	3	1183000	1066500	673180	974227	3	1091500	1434400	2216100	1.58067e+06	3
D0MWN6	D0MWN6	D0MWN6	784	3	3	3	1	3	3	3			266380	266380	1	266590			266590	1	227220		307260	267240	2			393780	393780	1			315660	315660	1			324210	324210	1
D0MWP4	D0MWP4	D0MWP4	785	3	3	3	1	3	3	3	436220	145800		291010	2		627200		627200	1		290900	1125900	708400	2		225520	193630	209575	2					0	616720	155630		386175	2
D0MWP9	D0MWP9	D0MWP9	789	3	3	3	1	3	3	3	1103000	1073600	359780	845460	3	1626900	817180		1222040	2	1753800	1294600	1205300	1417900	3	1339800			1339800	1	1985700	947590		1466645	2	641670	1423900		1032785	2
D0MWS5	D0MWS5	D0MWS5	799	3	3	3	1	3	3	3			284030	284030	1					0			99907	99907	1			209080	209080	1					0					0
D0MWT3	D0MWT3	D0MWT3	803	3	3	3	1	3	3	3			638610	638610	1			1033000	1033000	1		507880	850360	679120	2		626080	643400	634740	2			471600	471600	1		509010		509010	1
D0MWU0	D0MWU0	D0MWU0	806	3	3	3	1	3	3	3		206710		206710	1	806290	341900		574095	2		476280	592270	534275	2		521870	151570	336720	2					0		293510		293510	1
D0MWV9	D0MWV9	D0MWV9	811	3	3	3	1	3	3	3		198530		198530	1	913590	597480		755535	2	655300	459830	224100	446410	3	395370	394390		394880	2		289940		289940	1					0
D0MWX9	D0MWX9	D0MWX9	823	3	3	3	1	3	3	3	18797000	10312000	12241000	1.37833e+07	3	7182100	9942600	14234000	10452900	3	8496100	12453000	7307100	9.41873e+06	3	10684000	8046100	9906500	9.54553e+06	3	11131000	10195000	6895300	9407100	3	11198000	10874000	20478000	1.41833e+07	3
D0MWY5	D0MWY5	D0MWY5	825	3	3	3	1	3	3	3		162900		162900	1			148840	148840	1			191910	191910	1			94189	94189	1			113880	113880	1			173250	173250	1
D0MX00	D0MX00	D0MX00	832	3	3	3	1	3	3	3					0	380420	338250		359335	2			934720	934720	1					0					0					0
D0MX08	D0MX08	D0MX08	835	3	3	3	1	3	3	3					0	240040	415430	215330	290267	3		288180	332240	310210	2	252660	341060		296860	2					0		290570		290570	1
D0MX73	D0MX73	D0MX73	858	4	3	3	1	4	3	3					0					0			244370	244370	1					0					0					0
D0MX77	D0MX77	D0MX77	860	3	3	3	1	3	3	3			657680	657680	1			487600	487600	1		340120		340120	1			565490	565490	1			571730	571730	1	415010		456650	435830	2
D0MX83	D0MX83	D0MX83	865	3	3	3	1	3	3	3			635040	635040	1		251660	295640	273650	2		217600		217600	1		255810	476090	365950	2			529950	529950	1	281110	407970	305810	331630	3
D0MXB2	D0MXB2	D0MXB2	875	3	3	3	1	3	3	3					0					0			169870	169870	1					0					0					0
D0MXB4	D0MXB4	D0MXB4	877	3	3	3	1	3	3	3		514820		514820	1		461410		461410	1			1213400	1213400	1			605710	605710	1			821000	821000	1	950000			950000	1
D0MXQ1	D0MXQ1	D0MXQ1	909	3	3	3	1	3	3	3					0					0					0					0			372130	372130	1					0
D0MXX8	D0MXX8	D0MXX8	932	3	3	3	1	3	3	3					0					0			740470	740470	1					0					0					0
D0MXZ7	D0MXZ7	D0MXZ7	939	3	3	3	1	3	3	3					0	496010	370140		433075	2	340870		1043200	692035	2	347960	436370	410080	398137	3					0	305550		624390	464970	2
D0MY16	D0MY16	D0MY16	950	3	3	3	1	3	3	3					0			301300	301300	1					0					0					0	356960			356960	1
D0MYB8	D0MYB8	D0MYB8	987	3	3	3	1	3	3	3	211700	224690	216530	217640	3	384370	297320	167390	283027	3	342150		359280	350715	2		309310	188900	249105	2					0	193030	456680		324855	2
D0MYF8	D0MYF8	D0MYF8	997	3	3	3	1	3	3	3	1106100		2058000	1582050	2	570590	879040	878540	776057	3		394130	486360	440245	2		1004700	1039000	1021850	2	807360	1385200	1693000	1.29519e+06	3		537250	1174000	855625	2
D0MYI1	D0MYI1	D0MYI1	1006	3	3	3	1	3	3	3					0					0					0					0					0	304150			304150	1
D0MYI7	D0MYI7	D0MYI7	1010	3	3	3	1	3	3	3		161530		161530	1	161130		132890	147010	2			209110	209110	1	235250	171560	180520	195777	3	136560	223860		180210	2		151900	442340	297120	2
D0MYL0	D0MYL0	D0MYL0	1020	3	3	3	1	3	3	3	414790	344080		379435	2	218720			218720	1					0					0					0					0
D0MYU1	D0MYU1	D0MYU1	1044	3	3	3	1	3	3	3					0					0		186080	322490	254285	2		223980	188070	206025	2					0		235420		235420	1
D0MYW5	D0MYW5	D0MYW5	1051	3	3	3	1	3	3	3					0					0			222910	222910	1					0					0					0
D0MYZ1	D0MYZ1	D0MYZ1	1057	3	3	3	1	3	3	3		300050		300050	1		157450		157450	1					0					0					0		288290		288290	1
D0MZB6	D0MZB6	D0MZB6	1087	3	3	3	1	3	3	3	768300	979840	352470	700203	3	801940	1405300		1103620	2		1103200	480340	791770	2	920930	1119000	475230	838387	3	1102700	734320	338170	725063	3		933800		933800	1
D0MZD5	D0MZD5	D0MZD5	1094	3	3	3	1	3	3	3	387670	341280	913680	547543	3	1161800	599950	822540	861430	3	444930	411340	945510	600593	3	233210	659360	597020	496530	3		2416900	638210	1527555	2	352050	651020	1253300	752123	3
D0MZE4	D0MZE4	D0MZE4	1096	3	3	3	1	3	3	3					0		456260		456260	1		521010	363600	442305	2		451980		451980	1	489380		549670	519525	2	426230	550150		488190	2
D0MZE8	D0MZE8	D0MZE8	1097	3	3	3	1	3	3	3					0	182910	127990		155450	2		181550		181550	1					0					0		373940		373940	1
D0MZF0	D0MZF0	D0MZF0	1098	3	3	3	1	3	3	3		321600		321600	1	657480	791840		724660	2	644210	521050	235700	466987	3		394530	309820	352175	2	536280	618410		577345	2		509100		509100	1
D0MZG5	D0MZG5	D0MZG5	1100	4	3	3	1	4	3	3			932390	932390	1					0					0			643000	643000	1					0			1122800	1122800	1
D0MZI1	D0MZI1	D0MZI1	1106	3	3	3	1	3	3	3					0	162710			162710	1	140580		717300	428940	2		224020		224020	1					0					0
D0MZI4	D0MZI4	D0MZI4	1108	3	3	3	1	3	3	3					0					0			203480	203480	1					0					0					0
D0MZI9	D0MZI9	D0MZI9	1110	3	3	3	1	3	3	3		462060	5434300	2948180	2	1612900	1450600		1531750	2		2408100	1784600	2096350	2		2232100	2607700	2419900	2			3125100	3125100	1	2379900	1404900	2188300	1.99103e+06	3
D0MZJ1	D0MZJ1	D0MZJ1	1111	3	3	3	1	3	3	3					0	216640	250280	362360	276427	3			356930	356930	1		349710		349710	1			368730	368730	1		376580	293790	335185	2
D0MZP2	D0MZP2	D0MZP2	1127	3	3	3	1	3	3	3	1391100	6298500	4774600	4.15473e+06	3	3034800	3147000	1106400	2429400	3		3806600	14974000	9390300	2	2968300	4040100	5336800	4.11507e+06	3	2489300	1348500	4498800	2.77887e+06	3	1709900	3754100	3331200	2.93173e+06	3
D0N002	D0N002	D0N002	1158	3	3	3	1	3	3	3					0					0			291100	291100	1					0					0					0
D0N031	D0N031	D0N031	1173	3	3	3	1	3	3	3					0					0			299340	299340	1					0					0					0
D0N040	D0N040	D0N040	1177	3	3	3	1	3	3	3					0	1666300			1666300	1					0			1202700	1202700	1	6116900			6116900	1		1677500		1677500	1
D0N079	D0N079	D0N079	1192	3	3	3	1	3	3	3	248250	444570	385410	359410	3		266990	328080	297535	2			188990	188990	1			407830	407830	1			541850	541850	1	235030		514960	374995	2
D0N0G9	D0N0G9	D0N0G9	1216	3	3	3	1	3	3	3	375510	171490	280840	275947	3	419520	443950	176840	346770	3	320720	345190	287370	317760	3	385120		429530	407325	2	490800		288110	389455	2	375870		281830	328850	2
D0N0U8	D0N0U8	D0N0U8	1230	3	3	3	1	3	3	3		221280		221280	1	195460	171890		183675	2		197520	474580	336050	2	168450	206370	357870	244230	3		220050	224850	222450	2		199820	262430	231125	2
D0N1A7	D0N1A7	D0N1A7	1257	3	3	3	1	3	3	3					0	128830			128830	1			128760	128760	1					0					0					0
D0N1E2	D0N1E2	D0N1E2	1263	3	3	3	1	3	3	3		321150		321150	1		451050		451050	1		459270	429190	444230	2	460960			460960	1					0					0
D0N1G4	D0N1G4	D0N1G4	1272	3	3	3	1	3	3	3					0					0		847990		847990	1					0					0					0
D0N1H4	D0N1H4	D0N1H4	1277	3	3	3	1	3	3	3		160450		160450	1					0			251870	251870	1					0					0					0
D0N1L8	D0N1L8	D0N1L8	1286	3	3	3	1	3	3	3		274900		274900	1	156730	274660		215695	2		274490		274490	1		160840		160840	1					0		228580		228580	1
D0N1M2	D0N1M2	D0N1M2	1288	3	3	3	1	3	3	3					0					0					0					0					0			256440	256440	1
D0N1T3	D0N1T3	D0N1T3	1305	3	3	3	1	3	3	3	497670	624020	766220	629303	3	579130	251680	423760	418190	3	507430	473790	483580	488267	3	610760	577150	785370	657760	3	657970	882020	757450	765813	3	507630	564040	532280	534650	3
D0N1V5	D0N1V5	D0N1V5	1311	3	3	3	1	3	3	3	364990	612700	445630	474440	3	518440		532240	525340	2	318810	478920	578570	458767	3	481790	526510	605030	537777	3	476550		514540	495545	2	345400	710950	309740	455363	3
D0N249	D0N249	D0N249	1332	3	3	3	1	3	3	3					0					0			1670200	1670200	1					0					0					0
D0N250	D0N250	D0N250	1333	3	3	3	1	3	3	3					0					0			249850	249850	1					0					0					0
D0N252	D0N252	D0N252	1334	3	3	3	1	3	3	3	414540	302900		358720	2	426150	303240	106890	278760	3	320170	289450	435010	348210	3	280500	286990	228500	265330	3	252900	438250	109960	267037	3	329120	457420		393270	2
D0N2A0	D0N2A0	D0N2A0	1346	3	3	3	1	3	3	3					0		1934700		1934700	1					0					0					0					0
D0N2A6	D0N2A6	D0N2A6	1347	3	3	3	1	3	3	3		480630		480630	1		508600		508600	1		422850	326100	374475	2	693410	643050	583080	639847	3					0	499210			499210	1
D0N2B4	D0N2B4	D0N2B4	1348	3	3	3	1	3	3	3	763560	1856300		1309930	2	3490600	1295900	744180	1843560	3	1670900	2238600		1954750	2	2525400	900940	1164800	1530380	3	1712300		2286000	1999150	2	3584000	1843700	1647600	2.35843e+06	3
D0N2E4	D0N2E4	D0N2E4	1354	3	3	3	1	3	3	3					0					0					0					0	514820			514820	1			218450	218450	1
D0N2G1	D0N2G1	D0N2G1	1358	3	3	3	1	3	3	3		634220		634220	1	655610			655610	1		664850	709360	687105	2			713290	713290	1					0			580170	580170	1
D0N2X8	D0N2X8	D0N2X8	1392	5	3	3	1	5	3	3					0					0		418360		418360	1		551540		551540	1		704750		704750	1					0
D0N306	D0N306	D0N306	1406	3	3	3	1	3	3	3					0					0			270530	270530	1		171360		171360	1					0					0
D0N309	D0N309	D0N309	1407	3	3	3	1	3	3	3		922690		922690	1	992590	1084000		1038295	2		912520	1138200	1025360	2	760850	668550		714700	2					0					0
D0N323	D0N323	D0N323	1410	3	3	3	1	3	3	3	265990		271870	268930	2					0		259610	279070	269340	2	205500			205500	1			322360	322360	1	337290		570970	454130	2
D0N325	D0N325	D0N325	1412	3	3	3	1	3	3	3		735740		735740	1	240310	218210		229260	2	267580			267580	1	345320	191770	256140	264410	3			279860	279860	1		412360	323220	367790	2
D0N3B1	D0N3B1	D0N3B1	1443	3	3	3	1	3	3	3		480420		480420	1	339740	942560		641150	2		594390	637280	615835	2	409990	731280	471070	537447	3	406370	881710		644040	2		308240		308240	1
D0N3R6	D0N3R6	D0N3R6	1475	3	3	3	1	3	3	3					0					0		183130		183130	1			152520	152520	1			285890	285890	1	132880			132880	1
D0N3U3	D0N3U3	D0N3U3	1478	3	3	3	1	3	3	3					0	243420		123120	183270	2	187770	168500	410100	255457	3	164390	450930	150460	255260	3	155200			155200	1		193830	247190	220510	2
D0N3U6	D0N3U6	D0N3U6	1479	3	3	3	1	3	3	3					0					0			480120	480120	1			237660	237660	1					0					0
D0N3V3	D0N3V3	D0N3V3	1482	3	3	3	1	3	3	3					0					0		413150		413150	1					0					0					0
D0N3V4	D0N3V4	D0N3V4	1483	3	3	3	1	3	3	3		282070		282070	1		136540		136540	1	227740	317040	279990	274923	3		271540	149880	210710	2	162970			162970	1		235460		235460	1
D0N3Z9	D0N3Z9	D0N3Z9	1490	3	3	3	1	3	3	3			424460	424460	1					0			166000	166000	1			198770	198770	1					0			219960	219960	1
D0N440	D0N440	D0N440	1505	3	3	3	1	3	3	3					0					0			429400	429400	1					0					0					0
D0N490	D0N490	D0N490	1520	3	3	3	1	3	3	3	113850	169540	425760	236383	3			233240	233240	1		132540		132540	1		118630	197680	158155	2			331060	331060	1	154590	158760	379450	230933	3
D0N4A1	D0N4A1	D0N4A1	1522	3	3	3	1	3	3	3	559940	620050		589995	2	788800	690060		739430	2		715160	514380	614770	2	641630	635130	569940	615567	3	507950		345710	426830	2		702490	555810	629150	2
D0N4C9	D0N4C9	D0N4C9	1528	3	3	3	1	3	3	3					0	229480	151250		190365	2		160040	308520	234280	2					0					0					0
D0N4G4	D0N4G4	D0N4G4	1539	3	3	3	1	3	3	3					0	149430			149430	1		182620		182620	1		408450		408450	1					0					0
D0N4M0	D0N4M0	D0N4M0	1553	3	3	3	1	3	3	3					0		4164400		4164400	1			1674600	1674600	1		2895100	877740	1886420	2		2284800		2284800	1	663530			663530	1
D0N4R1	D0N4R1	D0N4R1	1563	3	3	3	1	3	3	3	2022100	1183200		1602650	2	1387800		1134800	1261300	2		890860	2320500	1605680	2	2542900	813500	1219400	1.52527e+06	3	2366700	1531400	1355300	1.75113e+06	3	1743500	1221000	2355900	1.77347e+06	3
D0N4U4	D0N4U4	D0N4U4	1570	3	3	3	1	3	3	3		465920		465920	1					0			624490	624490	1			647260	647260	1					0			775910	775910	1
D0N4V0	D0N4V0	D0N4V0	1575	3	3	3	1	3	3	3					0					0			2207200	2207200	1					0					0					0
D0N4V4	D0N4V4	D0N4V4	1577	3	3	3	1	3	3	3	1245900	1452800	852480	1.18373e+06	3	2133800	1680000	1697500	1837100	3	1242400	1480200	3228800	1983800	3	1142000	2610700	514160	1.42229e+06	3	1093900	4109900	1164300	2122700	3	1278200	1838000	1281200	1465800	3
D0N4W8	D0N4W8	D0N4W8	1584	3	3	3	1	3	3	3					0	520430	316510		418470	2		258420	563200	410810	2		997050		997050	1					0					0
D0N514	D0N514	D0N514	1590	3	3	3	1	3	3	3		164170		164170	1	164900	140120		152510	2		128530	172480	150505	2		182690	156710	169700	2	126770			126770	1		153570		153570	1
D0N576	D0N576	D0N576	1600	3	3	3	1	3	3	3					0					0			375720	375720	1					0					0					0
D0N584	D0N584	D0N584	1604	3	3	3	1	3	3	3					0					0			460580	460580	1					0					0					0
D0N589	D0N589	D0N589	1606	3	3	3	1	3	3	3					0	157900			157900	1		190390	375410	282900	2		213340	178140	195740	2					0	159350			159350	1
D0N5E7	D0N5E7	D0N5E7	1624	3	3	3	1	3	3	3	643070	693110	616780	650987	3		556220	697000	626610	2	1103500	660440	1470700	1.07821e+06	3	938850	600540	1029500	856297	3	714160	1049300	1102800	955420	3		891930	474110	683020	2
D0N5G4	D0N5G4	D0N5G4	1627	3	3	3	1	3	3	3					0					0			615610	615610	1					0					0					0
D0N5M0	D0N5M0	D0N5M0	1635	3	3	3	1	3	3	3	252370	190780		221575	2	222480	278940		250710	2	203620		354870	279245	2			162850	162850	1			160980	160980	1	165320	292470		228895	2
D0N5Q0	D0N5Q0	D0N5Q0	1642	3	3	3	1	3	3	3					0					0					0					0			206110	206110	1					0
D0N5R5	D0N5R5	D0N5R5	1646	3	3	3	1	3	3	3	210550	511100	413500	378383	3	349490	177670	198530	241897	3		302160	457460	379810	2	136770	311450	348120	265447	3	158950		359480	259215	2	336100	302730	187290	275373	3
D0N5T1	D0N5T1	D0N5T1	1649	3	3	3	1	3	3	3	123810	188630	296870	203103	3			142400	142400	1		160810	546660	353735	2	139280	143830	430770	237960	3	158890		193570	176230	2	99593	204860	216500	173651	3
D0N605	D0N605	D0N605	1663	3	3	3	1	3	3	3					0					0					0					0					0	133060			133060	1
D0N620	D0N620	D0N620	1666	3	3	3	1	3	3	3		162370		162370	1		243840	318780	281310	2		255440	405550	330495	2	451880	384440	526650	454323	3	309100		395340	352220	2		255790	387460	321625	2
D0N622	D0N622	D0N622	1667	3	3	3	1	3	3	3	137470	196690		167080	2	234250			234250	1	175790	189130	308780	224567	3	246900	245110		246005	2					0		264390	229880	247135	2
D0N652	D0N652	D0N652	1676	3	3	3	1	3	3	3					0		144120		144120	1			172230	172230	1			207160	207160	1			464980	464980	1					0
D0N658	D0N658	D0N658	1677	3	3	3	1	3	3	3					0		82869		82869	1		92782	112570	102676	2		102000	117170	109585	2					0		90516	107270	98893	2
D0N6S0	D0N6S0	D0N6S0	1720	3	3	3	1	3	3	3					0					0	286930	236960	464740	329543	3					0					0					0
D0N6V2	D0N6V2	D0N6V2	1725	3	3	3	1	3	3	3					0		96256		96256	1		82158	132220	107189	2		90778		90778	1					0					0
D0N6X0	D0N6X0	D0N6X0	1729	3	3	3	1	3	3	3					0					0			218090	218090	1					0					0					0
D0N738	D0N738	D0N738	1752	3	3	3	1	3	3	3	463860			463860	1	770920			770920	1			390730	390730	1			184180	184180	1			427920	427920	1					0
D0N761	D0N761	D0N761	1762	3	3	3	1	3	3	3					0			709100	709100	1		261180		261180	1					0					0	759340			759340	1
D0N767	D0N767	D0N767	1763	3	3	3	1	3	3	3	471520	436540	401380	436480	3	559490	563180		561335	2	430120	397240		413680	2	373810	246920	264400	295043	3	762450	517350	516590	598797	3	1147400	526980	299520	657967	3
D0N781	D0N781	D0N781	1767	3	3	3	1	3	3	3		246020		246020	1	238710	253810	240460	244327	3		236920		236920	1		269070	192430	230750	2	206160			206160	1		229100	339740	284420	2
D0N7G5	D0N7G5	D0N7G5	1790	3	3	3	1	3	3	3		166700		166700	1	203680			203680	1	173050		227620	200335	2		180770		180770	1					0					0
D0N7H5	D0N7H5	D0N7H5	1792	3	3	3	1	3	3	3					0					0			377040	377040	1					0					0					0
D0N7H6	D0N7H6	D0N7H6	1793	3	3	3	1	3	3	3	680740	513750		597245	2					0		526270	474760	500515	2	995160	649700	883540	842800	3			919330	919330	1	535340	821890	806320	721183	3
D0N7J5	D0N7J5	D0N7J5	1797	3	3	3	1	3	3	3		232520		232520	1					0					0					0					0		203540		203540	1
D0N7S6	D0N7S6	D0N7S6	1818	3	3	3	1	3	3	3					0					0					0					0		17314000		17314000	1					0
D0N842	D0N842	D0N842	1855	3	3	3	1	3	3	3	1541200	1662200		1601700	2		1704100		1704100	1		1603200	1105100	1354150	2	841400		1489500	1165450	2	1230700			1230700	1	1279500	1308400		1293950	2
D0N852	D0N852	D0N852	1857	3	3	3	1	3	3	3					0		1200900	802730	1001815	2		1021100		1021100	1		665620	2039400	1352510	2	664110		352330	508220	2	1276000	954990		1115495	2
D0N8B7	D0N8B7	D0N8B7	1872	3	3	3	1	3	3	3		249700		249700	1					0			439860	439860	1	224500			224500	1					0		212190		212190	1
D0N8M1	D0N8M1	D0N8M1	1882	3	3	3	1	3	3	3	264910	300750		282830	2	275480	267590	397410	313493	3		328460	293760	311110	2		213140	281540	247340	2	330630		337740	334185	2	356250	272500		314375	2
D0N8P2	D0N8P2	D0N8P2	1887	3	3	3	1	3	3	3					0					0			463970	463970	1					0					0					0
D0N8U2	D0N8U2	D0N8U2	1895	3	3	3	1	3	3	3		139620		139620	1		179670		179670	1		149110		149110	1					0					0					0
D0N955	D0N955	D0N955	1911	3	3	3	1	3	3	3			1957500	1957500	1		631390	1668100	1149745	2		547250	923110	735180	2		458630	651860	555245	2		530950	1944400	1237675	2	1531600	613920	2235600	1.46037e+06	3
D0N961	D0N961	D0N961	1914	3	3	3	1	3	3	3			315080	315080	1	460080			460080	1		390220	408970	399595	2	417550	379870	372050	389823	3					0	463490	474220		468855	2
D0N986	D0N986	D0N986	1927	4	3	3	1	4	3	3	479250			479250	1					0	597400	1539600	500630	879210	3	480120			480120	1	575230			575230	1	991700	584360		788030	2
D0N990	D0N990	D0N990	1930	5	3	3	1	5	3	3	696350	835610	872320	801427	3	328250	1286100		807175	2		690040	600590	645315	2	709880	455580	865540	677000	3	498740		279590	389165	2	882250	623590	871070	792303	3
D0N9A8	D0N9A8	D0N9A8	1940	3	3	3	1	3	3	3					0					0					0			437590	437590	1					0					0
D0N9C7	D0N9C7	D0N9C7	1948	3	3	3	1	3	3	3		201980		201980	1	110080			110080	1		177900	137950	157925	2					0			134140	134140	1		150730		150730	1
D0N9F1	D0N9F1	D0N9F1	1954	3	3	3	1	3	3	3	127630	110170	255700	164500	3		88528		88528	1					0					0	86531		130310	108420	2	138470	102800	490310	243860	3
D0N9J1	D0N9J1	D0N9J1	1962	7	3	3	1	7	3	3	648530	552180	468360	556357	3		405780		405780	1		450490	420050	435270	2			488520	488520	1			1017500	1017500	1	719270		655870	687570	2
D0N9N6	D0N9N6	D0N9N6	1975	3	3	3	1	3	3	3		215900	692010	453955	2			1201600	1201600	1		150980	167450	159215	2	353820	539680	861410	584970	3			557050	557050	1			757870	757870	1
D0N9T0	D0N9T0	D0N9T0	1982	3	3	3	1	3	3	3			763660	763660	1					0					0					0					0					0
D0NA26	D0NA26	D0NA26	2009	3	3	3	1	3	3	3	867670	723660	606490	732607	3	1377800	996060		1186930	2		1208600	819580	1014090	2	865920	579940	580940	675600	3	937420		501470	719445	2		473560	880890	677225	2
D0NAD1	D0NAD1	D0NAD1	2032	3	3	3	1	3	3	3					0					0			657240	657240	1					0					0					0
D0NAH1	D0NAH1	D0NAH1	2042	3	3	3	1	3	3	3	181610	202880		192245	2	227540			227540	1	144240	188260	186600	173033	3	141980	148630		145305	2	215500			215500	1	191700		208610	200155	2
D0NAH7	D0NAH7	D0NAH7	2044	3	3	3	1	3	3	3			562580	562580	1					0					0					0			519290	519290	1					0
D0NAJ2	D0NAJ2	D0NAJ2	2049	3	3	3	1	3	3	3					0		398140		398140	1			359120	359120	1					0					0					0
D0NAJ9	D0NAJ9	D0NAJ9	2051	3	3	3	1	3	3	3	424880	458400	730100	537793	3	381480			381480	1		332450	514570	423510	2	383680	278320	666130	442710	3			653820	653820	1	420660		498540	459600	2
D0NAN4	D0NAN4	D0NAN4	2063	6	3	3	1	6	3	3					0					0			326710	326710	1					0					0					0
D0NAS3	D0NAS3	D0NAS3	2070	3	3	3	1	3	3	3	860180	1007700		933940	2	4008200	1151600	987210	2.049e+06	3	707090	493480	1270900	823823	3	3444900	1494900	682050	1873950	3	2370200	940060	862750	1.391e+06	3	2053200			2053200	1
D0NAW5	D0NAW5	D0NAW5	2074	3	3	3	1	3	3	3					0					0					0					0					0		100170		100170	1
D0NAZ0	D0NAZ0	D0NAZ0	2083	3	3	3	1	3	3	3		135780	251780	193780	2		128150	252770	190460	2			150500	150500	1					0	182680		277880	230280	2	149860			149860	1
D0NAZ3	D0NAZ3	D0NAZ3	2084	3	3	3	1	3	3	3		747880		747880	1		362670		362670	1		310690	1212600	761645	2		489800	751160	620480	2					0	277750	877830	681030	612203	3
D0NB17	D0NB17	D0NB17	2093	3	3	3	1	3	3	3					0		709530		709530	1			1083200	1083200	1					0		970400		970400	1		970310		970310	1
D0NB83	D0NB83	D0NB83	2107	3	3	3	1	3	3	3		312900		312900	1		143310		143310	1					0		135170	300130	217650	2					0		199910	231820	215865	2
D0NBA4	D0NBA4	D0NBA4	2113	3	3	3	1	3	3	3		365860		365860	1					0		281080	340660	310870	2	392460			392460	1					0		331170		331170	1
D0NBC4	D0NBC4	D0NBC4	2122	3	3	3	1	3	3	3					0					0					0		221990		221990	1					0		248410		248410	1
D0NBI6	D0NBI6	D0NBI6	2136	3	3	3	1	3	3	3					0					0			291700	291700	1					0					0					0
D0NBI9	D0NBI9	D0NBI9	2138	3	3	3	1	3	3	3		316110		316110	1	303610			303610	1		212840	208220	210530	2		289410	150260	219835	2		373670		373670	1		195050		195050	1
D0NBK2	D0NBK2	D0NBK2	2146	3	3	3	1	3	3	3	2669200	1942900	1690000	2100700	3	513050	1345900	1461400	1.10678e+06	3	2495000	2624000	577120	1.89871e+06	3	658640	725480	898230	760783	3	1724100		697720	1210910	2	970820	933930	2042600	1.31578e+06	3
D0NBY9	D0NBY9	D0NBY9	2161	3	3	3	1	3	3	3	277990	297040		287515	2	205690	329650		267670	2		296430	301190	298810	2	291910	173580	303170	256220	3	208890		246740	227815	2	254480	184040	357980	265500	3
D0NBZ0	D0NBZ0	D0NBZ0	2162	3	3	3	1	3	3	3					0	363050	298490	205630	289057	3	306280	202970	783180	430810	3	185870	904000	180310	423393	3		293680		293680	1		238610		238610	1
D0NC04	D0NC04	D0NC04	2173	3	3	3	1	3	3	3		2100100	635300	1367700	2	2554100	1163000	3859400	2525500	3		2102600		2102600	1			1337000	1337000	1	606630	548280	872540	675817	3	963360	423620	648530	678503	3
D0NC12	D0NC12	D0NC12	2179	3	3	3	1	3	3	3					0	578890	612280		595585	2			708970	708970	1					0					0		456830		456830	1
D0NC48	D0NC48	D0NC48	2190	3	3	3	1	3	3	3		316620		316620	1	294980	243070		269025	2		273450	190970	232210	2		268340		268340	1					0		360350		360350	1
D0NC60	D0NC60	D0NC60	2192	3	3	3	1	3	3	3					0					0		1216100		1216100	1		1207800		1207800	1					0					0
D0NC91	D0NC91	D0NC91	2206	3	3	3	1	3	3	3		265240		265240	1			244110	244110	1					0					0					0	359880			359880	1
D0NCA6	D0NCA6	D0NCA6	2213	3	3	3	1	3	3	3	10695000	10522000		10608500	2	11036000	15320000	4209600	1.01885e+07	3		9163400	12194000	10678700	2		19808000	22985000	21396500	2	15524000		8381300	11952650	2	14904000	22435000		18669500	2
D0NCC8	D0NCC8	D0NCC8	2221	3	3	3	1	3	3	3	351140	509410	1063300	641283	3		390200	707710	548955	2		448230	665590	556910	2	320590	469210	276330	355377	3			902400	902400	1	466080	536190	673700	558657	3
D0NCJ0	D0NCJ0	D0NCJ0	2234	3	3	3	1	3	3	3	1172600	965060		1068830	2	831750	803810		817780	2	1017400	681820	335840	678353	3	516890	347620		432255	2	851660			851660	1	892120	969730		930925	2
D0NCL6	D0NCL6	D0NCL6	2239	3	3	3	1	3	3	3	1354300	1439400	2468000	1753900	3	1044000	323140	552610	639917	3		1632900	1717700	1675300	2	1726100	2111900	2602500	2.14683e+06	3	1781900	928690	3302900	2.0045e+06	3	1837400	1478400	1644000	1.65327e+06	3
D0NCL7	D0NCL7	D0NCL7	2240	3	3	3	1	3	3	3					0	246220			246220	1			100930	100930	1					0					0		124150		124150	1
D0NCN0	D0NCN0	D0NCN0	2247	3	3	3	1	3	3	3	312440	403430	239940	318603	3					0		292750		292750	1	245710		286270	265990	2	302200	388320	320050	336857	3		446590		446590	1
D0NCR4	D0NCR4	D0NCR4	2256	3	3	3	1	3	3	3	2431200	1777500	455640	1554780	3	1891400	1363000		1627200	2	2096200	744680	1229700	1356860	3	2403400	1717600	1212700	1777900	3	872180	1282000	704830	953003	3		962640	1193100	1077870	2
D0NCT7	D0NCT7	D0NCT7	2261	3	3	3	1	3	3	3					0			442730	442730	1			259200	259200	1					0					0					0
D0NCY5	D0NCY5	D0NCY5	2281	3	3	3	1	3	3	3	1373100	870760	4442800	2.22889e+06	3	526510	1081500	2471700	1.3599e+06	3	1094100	876500	837550	936050	3	1309400	1085200	2666400	1687000	3	742750		2638000	1690375	2	1142700	1169500	2063600	1458600	3
D0ND35	D0ND35	D0ND35	2293	3	3	3	1	3	3	3		1645700	1547600	1596650	2	1066000			1066000	1			1043200	1043200	1	2472800	2714300	1291000	2.15937e+06	3	2600200			2600200	1		2164800		2164800	1
D0ND39	D0ND39	D0ND39	2296	3	3	3	1	3	3	3	16675000	9703200	5690100	1.06894e+07	3	9038300	9247800	1557100	6614400	3	11294000	9558100	13719000	11523700	3	4515000	10930000	7259600	7568200	3	3293300	9313500	7685600	6.76413e+06	3	12671000	11057000	3692500	9.14017e+06	3
D0ND41	D0ND41	D0ND41	2297	3	3	3	1	3	3	3		300670		300670	1	440950	485680		463315	2	318610	343770		331190	2		310380		310380	1					0		291250		291250	1
D0ND43	D0ND43	D0ND43	2298	3	3	3	1	3	3	3	117230	349660	104780	190557	3	306020	566080		436050	2	488350	629350	206900	441533	3	270280	189680	223710	227890	3	235500	358250		296875	2	140200	225030		182615	2
D0ND45	D0ND45	D0ND45	2300	3	3	3	1	3	3	3					0					0			146250	146250	1		73641		73641	1					0					0
D0ND56	D0ND56	D0ND56	2302	3	3	3	1	3	3	3			688590	688590	1	386020		1468500	927260	2		335770	597310	466540	2			254600	254600	1	261200		544990	403095	2	906140	331940	1437500	891860	3
D0ND94	D0ND94	D0ND94	2315	3	3	3	1	3	3	3					0			634910	634910	1					0					0					0	1579800			1579800	1
D0NDA5	D0NDA5	D0NDA5	2317	3	3	3	1	3	3	3			1075800	1075800	1			1171100	1171100	1		455350		455350	1					0			541270	541270	1	914960		320540	617750	2
D0NDE1	D0NDE1	D0NDE1	2324	3	3	3	1	3	3	3	738170	447370		592770	2	766020	193210		479615	2	552350	743390	1270300	855347	3	766090	850190	445660	687313	3	544410		505870	525140	2	781290	443690	578620	601200	3
D0NDN0	D0NDN0	D0NDN0	2343	3	3	3	1	3	3	3	165250	490690		327970	2	598360	254450	934910	595907	3		250940	684050	467495	2		497310	507770	502540	2			669690	669690	1	340260	778060	663580	593967	3
D0NE32	D0NE32	D0NE32	2376	3	3	3	1	3	3	3					0					0					0					0			389960	389960	1			312010	312010	1
D0NE75	D0NE75	D0NE75	2391	3	3	3	1	3	3	3					0					0					0	2067800			2067800	1					0					0
D0NEB4	D0NEB4	D0NEB4	2399	3	3	3	1	3	3	3		477910		477910	1		518110		518110	1		611660		611660	1			464270	464270	1		387970		387970	1		514190		514190	1
D0NEC7	D0NEC7	D0NEC7	2400	3	3	3	1	3	3	3		583140		583140	1					0					0					0					0					0
D0NEH5	D0NEH5	D0NEH5	2410	3	3	3	1	3	3	3	2294700	2970800		2632750	2					0		4851300	1057700	2954500	2	707630			707630	1					0	3419300	431600	1720900	1.85727e+06	3
D0NEJ1	D0NEJ1	D0NEJ1	2415	3	3	3	1	3	3	3	135750	116320	194380	148817	3	145330		138000	141665	2	94967		103980	99473.5	2	101020	99480	128170	109557	3	91739			91739	1	159370	107020	114980	127123	3
D0NER2	D0NER2	D0NER2	2439	3	3	3	1	3	3	3					0					0			297550	297550	1					0					0					0
D0NEX6	D0NEX6	D0NEX6	2453	3	3	3	1	3	3	3					0					0			135020	135020	1					0					0					0
D0NF68	D0NF68	D0NF68	2471	3	3	3	1	3	3	3		198230		198230	1	271360	177740		224550	2	194690	166210	263660	208187	3	127850	206720		167285	2	155750	314650		235200	2	80419		157000	118710	2
D0NF72	D0NF72	D0NF72	2472	3	3	3	1	3	3	3	528980			528980	1			867380	867380	1					0					0			524340	524340	1		157590		157590	1
D0NFB0	D0NFB0	D0NFB0	2480	3	3	3	1	3	3	3	210370	475900		343135	2	843450			843450	1		367950	456080	412015	2		458330	297740	378035	2		311550	588730	450140	2		612190	280120	446155	2
D0NFB2	D0NFB2	D0NFB2	2481	3	3	3	1	3	3	3		742070		742070	1	766370	475920		621145	2		734740	2139800	1437270	2		546670	1419600	983135	2	439450	612940	1835800	962730	3	858860	529280	1079400	822513	3
D0NFB9	D0NFB9	D0NFB9	2486	3	3	3	1	3	3	3					0		4093600		4093600	1					0					0					0					0
D0NFF4	D0NFF4	D0NFF4	2501	3	3	3	1	3	3	3	765070	500050	874320	713147	3					0			792180	792180	1		465530	800390	632960	2			1351200	1351200	1		430960	1179200	805080	2
D0NFQ4	D0NFQ4	D0NFQ4	2514	3	3	3	1	3	3	3		131680		131680	1					0			266330	266330	1		251070	119680	185375	2					0			120580	120580	1
D0NFS2	D0NFS2	D0NFS2	2519	3	3	3	1	3	3	3			247760	247760	1					0					0					0					0					0
D0NFU9	D0NFU9	D0NFU9	2529	3	3	3	1	3	3	3		179640	484920	332280	2			612430	612430	1					0					0			354910	354910	1			254770	254770	1
D0NFZ5	D0NFZ5	D0NFZ5	2549	3	3	3	1	3	3	3	476520	286190	1027800	596837	3			847690	847690	1	258720	254680	526340	346580	3	227890	268990	382030	292970	3	276340		858710	567525	2	379250	417960	599100	465437	3
D0NG31	D0NG31	D0NG31	2559	4	3	3	1	4	3	3	838000	535260	246080	539780	3	691050			691050	1			608780	608780	1					0			384590	384590	1	355240	366050		360645	2
D0NG67	D0NG67	D0NG67	2573	3	3	3	1	3	3	3					0					0			1625900	1625900	1					0					0					0
D0NG86	D0NG86	D0NG86	2579	3	3	3	1	3	3	3		234390		234390	1	103030			103030	1		151810	412810	282310	2		236360	57143	146752	2					0		180730	124760	152745	2
D0NGF7	D0NGF7	D0NGF7	2606	3	3	3	1	3	3	3			1062800	1062800	1			1629500	1629500	1			1714200	1714200	1					0					0			574670	574670	1
D0NGI3	D0NGI3	D0NGI3	2613	3	3	3	1	3	3	3	129500		302120	215810	2			221930	221930	1					0			105970	105970	1			164870	164870	1	124660		282630	203645	2
D0NGJ8	D0NGJ8	D0NGJ8	2617	3	3	3	1	3	3	3	274970	288940		281955	2					0	216290	325500	553360	365050	3	382850		355820	369335	2	308540		331090	319815	2	229580	406400	536710	390897	3
D0NGL9	D0NGL9	D0NGL9	2620	3	3	3	1	3	3	3					0			173190	173190	1					0					0					0					0
D0NGN7	D0NGN7	D0NGN7	2622	3	3	3	1	3	3	3					0	1060400	904350		982375	2			1997900	1997900	1		821650		821650	1		1954300		1954300	1					0
D0NGP0	D0NGP0	D0NGP0	2624	3	3	3	1	3	3	3					0					0					0					0					0			79235	79235	1
D0NGT1	D0NGT1	D0NGT1	2627	3	3	3	1	3	3	3		339670		339670	1	633910			633910	1	584230	417590	437620	479813	3	352150	503270		427710	2	371270	885120		628195	2		362900		362900	1
D0NH76	D0NH76	D0NH76	2651	3	3	3	1	3	3	3			739730	739730	1			912910	912910	1			424140	424140	1					0			429630	429630	1			968860	968860	1
D0NHB5	D0NHB5	D0NHB5	2663	3	3	3	1	3	3	3					0					0					0					0					0			137820	137820	1
D0NHC4	D0NHC4	D0NHC4	2666	3	3	3	1	3	3	3		502380		502380	1					0			383300	383300	1					0					0					0
D0NHH2	D0NHH2	D0NHH2	2683	3	3	3	1	3	3	3	177950	344110	180980	234347	3	651360	220100	603450	491637	3	218090	181820		199955	2	238090		355850	296970	2	268390		579130	423760	2	280660	437450	430300	382803	3
D0NHN1	D0NHN1	D0NHN1	2695	3	3	3	1	3	3	3					0					0			122300	122300	1					0					0		210090		210090	1
D0NHP2	D0NHP2	D0NHP2	2700	3	3	3	1	3	3	3			306090	306090	1			488870	488870	1			156920	156920	1			156590	156590	1			470260	470260	1	110840		419060	264950	2
D0NI37	D0NI37	D0NI37	2722	3	3	3	1	3	3	3		731750		731750	1	822790	433860		628325	2	370910	371200	340670	360927	3	242960	321040		282000	2					0		494930		494930	1
D0NIG6	D0NIG6	D0NIG6	2752	3	3	3	1	3	3	3	345690	631070	461070	479277	3	1077900	546070		811985	2	605410	601910	759620	655647	3	521770	593110	489650	534843	3	699920	494850	299190	497987	3	255110	612350		433730	2
D0NIG7	D0NIG7	D0NIG7	2753	3	3	3	1	3	3	3	19305000	4677700	6498000	1.01602e+07	3	2704700	1202000	6093900	3.33353e+06	3	17067000	5666000	6865100	9.86603e+06	3	17072000	3119500	5562100	8.58453e+06	3	21381000	8580900	11253000	13738300	3	32583000	4885300	9081700	1.55167e+07	3
D0NIR9	D0NIR9	D0NIR9	2772	3	3	3	1	3	3	3					0	390040			390040	1		457580		457580	1					0					0		219030		219030	1
D0NIS0	D0NIS0	D0NIS0	2773	3	3	3	1	3	3	3	549720	383600		466660	2		916590		916590	1		739560	392990	566275	2			182330	182330	1	731070		432690	581880	2	415120	335740		375430	2
D0NIS8	D0NIS8	D0NIS8	2775	3	3	3	1	3	3	3		193560		193560	1	183870			183870	1	237140	205280	264110	235510	3		259530		259530	1		266260		266260	1		196690		196690	1
D0NIT5	D0NIT5	D0NIT5	2777	3	3	3	1	3	3	3	24022000	18859000		21440500	2	24195000			24195000	1	12781000	19861000	33211000	21951000	3	18561000	14102000	20670000	1.77777e+07	3	18108000		17295000	17701500	2	21998000	15582000	23789000	2.04563e+07	3
D0NIU2	D0NIU2	D0NIU2	2781	3	3	3	1	3	3	3					0					0			538100	538100	1					0					0					0
D0NIZ1	D0NIZ1	D0NIZ1	2792	3	3	3	1	3	3	3	1558100	1568700		1563400	2	1289900	1211200		1250550	2	1179800	1607400	1158100	1315100	3	1231900	983070		1107485	2	1462800			1462800	1	1466300	1026500		1246400	2
D0NJ40	D0NJ40	D0NJ40	2807	3	3	3	1	3	3	3		410660	186200	298430	2	267320	263690		265505	2		455230	251760	353495	2	294600	272270	275190	280687	3					0	228200	292470		260335	2
D0NJ98	D0NJ98	D0NJ98	2827	3	3	3	1	3	3	3	73122	117870		95496	2					0		82725	154650	118688	2	58080	217670		137875	2					0		97079		97079	1
D0NJC4	D0NJC4	D0NJC4	2833	3	3	3	1	3	3	3					0					0			516420	516420	1					0					0					0
D0NJH0	D0NJH0	D0NJH0	2845	3	3	3	1	3	3	3		214640		214640	1					0			687290	687290	1		217690		217690	1					0					0
D0NJJ8	D0NJJ8	D0NJJ8	2855	3	3	3	1	3	3	3			230240	230240	1					0					0					0					0					0
D0NJJ9	D0NJJ9	D0NJJ9	2856	3	3	3	1	3	3	3			345270	345270	1			309580	309580	1		94577		94577	1			140340	140340	1			349450	349450	1			482700	482700	1
D0NJK2	D0NJK2	D0NJK2	2858	3	3	3	1	3	3	3		8519000		8519000	1	10477000			10477000	1		12415000	5960700	9187850	2	11814000		9718200	10766100	2					0		14624000		14624000	1
D0NJL5	D0NJL5	D0NJL5	2861	3	3	3	1	3	3	3					0					0			717900	717900	1					0					0					0
D0NJU8	D0NJU8	D0NJU8	2879	3	3	3	1	3	3	3					0					0			286680	286680	1					0					0					0
D0NJX2	D0NJX2	D0NJX2	2884	6	3	3	1	6	3	3					0					0			291680	291680	1					0					0		441380		441380	1
D0NK90	D0NK90	D0NK90	2908	3	3	3	1	3	3	3		399700		399700	1		644030		644030	1			865660	865660	1		837610	552490	695050	2	610800			610800	1		577280		577280	1
D0NKA2	D0NKA2	D0NKA2	2909	3	3	3	1	3	3	3		165830		165830	1	263580	240030		251805	2	247100		159920	203510	2	168900	189240	173120	177087	3	169010			169010	1	155350			155350	1
D0NKC6	D0NKC6	D0NKC6	2917	3	3	3	1	3	3	3					0					0					0					0			244420	244420	1					0
D0NKD3	D0NKD3	D0NKD3	2920	3	3	3	1	3	3	3					0					0		206720		206720	1			222130	222130	1			192710	192710	1			303380	303380	1
D0NKQ3	D0NKQ3	D0NKQ3	2943	3	3	3	1	3	3	3					0					0			766380	766380	1					0					0					0
D0NKU3	D0NKU3	D0NKU3	2953	3	3	3	1	3	3	3		351410		351410	1	455710			455710	1			919720	919720	1	1360800	1753200		1557000	2					0		482800		482800	1
D0NKY6	D0NKY6	D0NKY6	2968	3	3	3	1	3	3	3	471830	400270		436050	2	342350	703800		523075	2		709330	770640	739985	2	302860	324200	579190	402083	3			603680	603680	1	667570	521270		594420	2
D0NL20	D0NL20	D0NL20	2976	3	3	3	1	3	3	3					0					0					0					0					0			239980	239980	1
D0NL36	D0NL36	D0NL36	2981	3	3	3	1	3	3	3					0					0			108030	108030	1					0					0					0
D0NLB8	D0NLB8	D0NLB8	2995	3	3	3	1	3	3	3		968490	485940	727215	2	954020	623280		788650	2		1076300	677210	876755	2		616480		616480	1	385680		799400	592540	2	966160			966160	1
D0NLC6	D0NLC6	D0NLC6	2997	3	3	3	1	3	3	3		153950		153950	1					0		134640	208800	171720	2		200000	165210	182605	2		210000		210000	1					0
D0NLD2	D0NLD2	D0NLD2	2998	3	3	3	1	3	3	3		1153300	4076200	2614750	2	967250	1894100	4745300	2535550	3	610890		2151600	1381245	2	1253300	850910	2350800	1.485e+06	3	3556400		4799400	4177900	2	3558300	907180	8253500	4239660	3
D0NLD3	D0NLD3	D0NLD3	2999	3	3	3	1	3	3	3					0		218760		218760	1					0					0					0					0
D0NLH0	D0NLH0	D0NLH0	3004	3	3	3	1	3	3	3			202190	202190	1			209420	209420	1		195020		195020	1			192480	192480	1	218470		351100	284785	2		167840		167840	1
D0NLP7	D0NLP7	D0NLP7	3030	3	3	3	1	3	3	3					0		1277200		1277200	1		1958000	972970	1465485	2	605780		1890700	1248240	2		924020		924020	1		1660600		1660600	1
D0NLP8	D0NLP8	D0NLP8	3031	3	3	3	1	3	3	3	1459500	5091000	3469600	3.34003e+06	3	4332700	358380	2901200	2530760	3		3145400	3694900	3420150	2	3900200	561540		2230870	2	1700400	739290	1401800	1.2805e+06	3	1830000	1410900	912210	1384370	3
D0NLR3	D0NLR3	D0NLR3	3039	3	3	3	1	3	3	3	2991900	2772900	18325000	8.02993e+06	3	5636500	4354100	9235600	6.40873e+06	3		23047000	6590900	14818950	2		9268400	6967700	8118050	2			18777000	18777000	1	3515600	11854000	35504000	1.69579e+07	3
D0NLT2	D0NLT2	D0NLT2	3046	3	3	3	1	3	3	3		251640		251640	1		505370		505370	1		330080		330080	1	409900	327630	356320	364617	3					0		337890		337890	1
D0NLX7	D0NLX7	D0NLX7	3062	3	3	3	1	3	3	3		311690	514770	413230	2			1041200	1041200	1		344930	939140	642035	2					0	320170		316530	318350	2		416290	1239200	827745	2
D0NLZ3	D0NLZ3	D0NLZ3	3067	3	3	3	1	3	3	3					0					0					0	178480			178480	1					0					0
D0NM24	D0NM24	D0NM24	3074	3	3	3	1	3	3	3	258210		783220	520715	2	431940	358880	491340	427387	3		327690	479520	403605	2	222180	176630	829040	409283	3	227160		1261400	744280	2	728170	148440		438305	2
D0NMI2	D0NMI2	D0NMI2	3104	3	3	3	1	3	3	3		437100		437100	1		289510		289510	1		617850	529050	573450	2	447490		583130	515310	2	615890		754260	685075	2		549270	419600	484435	2
D0NMI5	D0NMI5	D0NMI5	3106	3	3	3	1	3	3	3	235860	180110	441090	285687	3			500790	500790	1					0			280420	280420	1			393910	393910	1			290550	290550	1
D0NMI6	D0NMI6	D0NMI6	3107	3	3	3	1	3	3	3	181880	206430	276040	221450	3	156880	215870	210260	194337	3			182730	182730	1		308190	317310	312750	2			372300	372300	1	282770	105080	276670	221507	3
D0NMJ5	D0NMJ5	D0NMJ5	3110	3	3	3	1	3	3	3	38467000	17982000	1823200	1.94241e+07	3	29463000	13623000	23484000	22190000	3	9670000	19921000	91016000	4.02023e+07	3	37096000	43148000	40415000	4.02197e+07	3	40695000	45549000	19915000	3.53863e+07	3	15628000	22447000	54029000	3.07013e+07	3
D0NMM1	D0NMM1	D0NMM1	3117	3	3	3	1	3	3	3					0					0			591210	591210	1					0					0					0
D0NMS9	D0NMS9	D0NMS9	3139	3	3	3	1	3	3	3	1953000	2552200		2252600	2	4981200	2749400		3865300	2	3169800	2598300	1906000	2.55803e+06	3	5944300	1443000	936570	2.77462e+06	3	2871200	4652900		3762050	2	1187600	3342800	712700	1747700	3
D0NMU1	D0NMU1	D0NMU1	3143	3	3	3	1	3	3	3					0	3366000			3366000	1					0					0					0					0
D0NMW2	D0NMW2	D0NMW2	3151	3	3	3	1	3	3	3	1028000		692780	860390	2		947760	758600	853180	2		712120		712120	1	485020	549320	731390	588577	3	599400		625390	612395	2	841440	384630	1080200	768757	3
D0NMX4	D0NMX4	D0NMX4	3155	3	3	3	1	3	3	3					0		111990		111990	1					0					0					0					0
D0NMY2	D0NMY2	D0NMY2	3160	3	3	3	1	3	3	3					0	457740			457740	1			1135300	1135300	1		507200		507200	1					0					0
D0NN05	D0NN05	D0NN05	3163	3	3	3	1	3	3	3		528510		528510	1					0					0					0					0					0
D0NNA3	D0NNA3	D0NNA3	3178	3	3	3	1	3	3	3	421180			421180	1		411790		411790	1		640060		640060	1			397690	397690	1			496460	496460	1					0
D0NNB5	D0NNB5	D0NNB5	3184	3	3	3	1	3	3	3			332040	332040	1			281170	281170	1					0			208850	208850	1			384710	384710	1			173800	173800	1
D0NND5	D0NND5	D0NND5	3190	3	3	3	1	3	3	3			300230	300230	1					0					0					0					0			275580	275580	1
D0NNQ8	D0NNQ8	D0NNQ8	3211	3	3	3	1	3	3	3	793230		550430	671830	2			856050	856050	1		746980	545350	646165	2		640280	634770	637525	2	929530	982210	996370	969370	3		814090		814090	1
D0NNY6	D0NNY6	D0NNY6	3225	3	3	3	1	3	3	3					0					0			331740	331740	1					0					0			220300	220300	1
D0NP00	D0NP00	D0NP00	3228	3	3	3	1	3	3	3	6426500	3475400	7063000	5.65497e+06	3	540650	3336100	8838800	4.23852e+06	3	1984400	2299100	1538200	1.94057e+06	3	4329700	2450200	3954500	3.57813e+06	3	6468700	8312900	358920	5046840	3	7554400	619050	7412900	5195450	3
D0NPB0	D0NPB0	D0NPB0	3257	3	3	3	1	3	3	3		3100200		3100200	1	2531600			2531600	1					0			2102900	2102900	1					0		2412500		2412500	1
D0NPB7	D0NPB7	D0NPB7	3261	3	3	3	1	3	3	3	539610	371650		455630	2	438180			438180	1			357750	357750	1			491680	491680	1	526200	327850	656660	503570	3	331560	301770	539270	390867	3
D0NPB8	D0NPB8	D0NPB8	3262	3	3	3	1	3	3	3	89168	92184	110430	97260.7	3	121170	94770		107970	2	107980	102670		105325	2	89475		84442	86958.5	2		103990	98973	101482	2		95807	309320	202564	2
D0NPD7	D0NPD7	D0NPD7	3272	3	3	3	1	3	3	3		312690	1084800	698745	2		379970	909490	644730	2			1219200	1219200	1			437580	437580	1			561170	561170	1		334930	1221500	778215	2
D0NPT0	D0NPT0	D0NPT0	3295	3	3	3	1	3	3	3	137200		342020	239610	2					0		132440		132440	1		161660	174100	167880	2	149890		147960	148925	2		176390		176390	1
D0NQ84	D0NQ84	D0NQ84	3311	7	3	3	1	7	3	3	508570	314520		411545	2		678150		678150	1			274510	274510	1			223030	223030	1	408130			408130	1	528460			528460	1
D0NQ92	D0NQ92	D0NQ92	3316	3	3	3	1	3	3	3					0					0					0			562730	562730	1					0					0
D0NQW5	D0NQW5	D0NQW5	3365	3	3	3	1	3	3	3					0					0			401140	401140	1					0					0					0
D0NQY6	D0NQY6	D0NQY6	3369	3	3	3	1	3	3	3		1907000	702060	1304530	2	2160700			2160700	1		1975400	718190	1346795	2		1500200	772380	1136290	2			638870	638870	1	395360	1511900	448710	785323	3
D0NR06	D0NR06	D0NR06	3371	3	3	3	1	3	3	3					0					0			167370	167370	1					0					0					0
D0NR38	D0NR38	D0NR38	3378	3	3	3	1	3	3	3					0		219170		219170	1					0			503080	503080	1	282080		531080	406580	2			356980	356980	1
D0NR53	D0NR53	D0NR53	3384	3	3	3	1	3	3	3					0					0			233880	233880	1					0					0					0
D0NR71	D0NR71	D0NR71	3389	3	3	3	1	3	3	3					0					0			365780	365780	1					0					0		345480		345480	1
D0NRC9	D0NRC9	D0NRC9	3400	3	3	3	1	3	3	3					0					0					0					0		588930		588930	1					0
D0NRE9	D0NRE9	D0NRE9	3404	3	3	3	1	3	3	3		609530		609530	1					0			357490	357490	1					0					0					0
D0NRM6	D0NRM6	D0NRM6	3416	3	3	3	1	3	3	3	638850	2589600		1614225	2	2863100		357410	1610255	2		1786200	2616300	2201250	2	652550	1947000	1069900	1223150	3	871360	1965700	634030	1157030	3	507150	2093000	689080	1096410	3
D0NRY2	D0NRY2	D0NRY2	3438	3	3	3	1	3	3	3	242430	882260		562345	2	497250	525510		511380	2	480190	722980	873920	692363	3	622140	1164100	338120	708120	3	310180	443560		376870	2		958140		958140	1
D0NS05	D0NS05	D0NS05	3442	3	3	3	1	3	3	3					0					0					0					0			448510	448510	1					0
D0NS25	D0NS25	D0NS25	3448	3	3	3	1	3	3	3					0					0		7191600		7191600	1					0					0					0
D0NS42	D0NS42	D0NS42	3449	3	3	3	1	3	3	3	183730	338960		261345	2	240310	255600		247955	2	231490	235490	127000	197993	3	305790	214670		260230	2	371270			371270	1		192000		192000	1
D0NS89	D0NS89	D0NS89	3460	3	3	3	1	3	3	3		6526100	3208500	4867300	2	8107500	5330100	2514800	5.31747e+06	3		4091400	12558000	8324700	2	5842500	5391200	6196900	5810200	3		3081200	1897600	2489400	2	2720300	2709000	4719300	3.38287e+06	3
D0NS91	D0NS91	D0NS91	3462	3	3	3	1	3	3	3					0					0			635340	635340	1					0					0					0
D0NS93	D0NS93	D0NS93	3463	3	3	3	1	3	3	3	794100	904320		849210	2	1265600	1805400		1535500	2		711840	649010	680425	2	1112200	1153700	1174500	1146800	3			808540	808540	1		407930	1813700	1110815	2
D0NSI9	D0NSI9	D0NSI9	3483	3	3	3	1	3	3	3					0					0					0					0			234010	234010	1					0
D0NSS9	D0NSS9	D0NSS9	3512	3	3	3	1	3	3	3					0					0			113220	113220	1					0					0			192380	192380	1
D0NSY9	D0NSY9	D0NSY9	3529	3	3	3	1	3	3	3	1920900			1920900	1	291050		321280	306165	2		635860	170700	403280	2		596000	391500	493750	2			1386000	1386000	1	1614700	908810	589340	1.03762e+06	3
D0NSZ6	D0NSZ6	D0NSZ6	3532	3	3	3	1	3	3	3	505130	657160	442560	534950	3					0		571020	453760	512390	2	709280	527670	623710	620220	3	395590		361640	378615	2	376260	563110	407570	448980	3
D0NT29	D0NT29	D0NT29	3536	3	3	3	1	3	3	3		275350		275350	1					0		323570	626610	475090	2	278170			278170	1					0					0
D0NT31	D0NT31	D0NT31	3538	3	3	3	1	3	3	3					0					0			171660	171660	1					0					0					0
D0NT61	D0NT61	D0NT61	3544	3	3	3	1	3	3	3		279580		279580	1	228340			228340	1		292460	608430	450445	2	251460	544230	260030	351907	3					0		616340		616340	1
D0NT64	D0NT64	D0NT64	3547	3	3	3	1	3	3	3	1179900	1571500		1375700	2	1980000	1812300		1896150	2	1319100	1447700	2154700	1640500	3	1286300	1056500	717880	1.02023e+06	3			777190	777190	1	1670500	1277500	1310800	1419600	3
D0NT75	D0NT75	D0NT75	3550	3	3	3	1	3	3	3		355370		355370	1					0			357980	357980	1		354690		354690	1			354390	354390	1					0
D0NTE0	D0NTE0	D0NTE0	3565	4	3	3	1	4	3	3					0					0					0					0					0		117670		117670	1
D0NTF0	D0NTF0	D0NTF0	3567	3	3	3	1	3	3	3	647320	591790	648710	629273	3	608990	478240		543615	2	408880	582760	349250	446963	3	507940		373390	440665	2	511230		452710	481970	2	977390			977390	1
D0NTP8	D0NTP8	D0NTP8	3576	3	3	3	1	3	3	3	158660	355390		257025	2					0			257320	257320	1			610980	610980	1			189560	189560	1		118450		118450	1
D0NU00	D0NU00	D0NU00	3589	3	3	3	1	3	3	3		274590		274590	1	293760			293760	1			497280	497280	1	259960	633450	403670	432360	3	203460		337680	270570	2	276060		271970	274015	2
D0NU34	D0NU34	D0NU34	3599	3	3	3	1	3	3	3					0					0			2045400	2045400	1					0					0					0
D0NUH2	D0NUH2	D0NUH2	3626	3	3	3	1	3	3	3	363040	391730	258540	337770	3	271160	320240	236910	276103	3	265960	267860	147760	227193	3	329200	222980	229310	260497	3	428240	519000	436860	461367	3	336150	410060	243280	329830	3
D0NUI3	D0NUI3	D0NUI3	3631	3	3	3	1	3	3	3					0					0					0					0			2083200	2083200	1					0
D0NUK4	D0NUK4	D0NUK4	3636	3	3	3	1	3	3	3	889810	628700	978760	832423	3	631920	664740		648330	2			1463300	1463300	1	657850	753450	891190	767497	3		1421900	1089700	1255800	2		1117400		1117400	1
D0NUL7	D0NUL7	D0NUL7	3640	3	3	3	1	3	3	3					0					0					0					0					0			16289	16289	1
D0NUN7	D0NUN7	D0NUN7	3645	3	3	3	1	3	3	3					0					0					0		1564800	1040400	1302600	2					0					0
D0NUY2	D0NUY2	D0NUY2	3664	3	3	3	1	3	3	3					0					0			145810	145810	1					0					0					0
D0NUY6	D0NUY6	D0NUY6	3666	3	3	3	1	3	3	3					0		197260		197260	1		196870	181290	189080	2		176980	136620	156800	2					0		193910		193910	1
D0NUY7	D0NUY7	D0NUY7	3667	3	3	3	1	3	3	3					0					0			162780	162780	1					0					0					0
D0NV02	D0NV02	D0NV02	3672	3	3	3	1	3	3	3	462370		213170	337770	2	125200			125200	1					0	121550			121550	1			159670	159670	1		105080	137960	121520	2
D0NV17	D0NV17	D0NV17	3677	3	3	3	1	3	3	3					0					0		102590		102590	1					0					0					0
D0NV19	D0NV19	D0NV19	3678	3	3	3	1	3	3	3	252630	450760		351695	2	281520	268800	400010	316777	3		279500	239900	259700	2		288990	576990	432990	2			257980	257980	1	523630	281000	445890	416840	3
D0NVH8	D0NVH8	D0NVH8	3708	3	3	3	1	3	3	3	555450	439850	1177000	724100	3	527500	650880		589190	2		403130	818360	610745	2		538890	594060	566475	2			693360	693360	1	1707500	548210	1590700	1.28214e+06	3
D0NVT4	D0NVT4	D0NVT4	3730	3	3	3	1	3	3	3					0		298570		298570	1		211040	1844900	1027970	2		415850	208810	312330	2		1764300		1764300	1			414440	414440	1
D0NVU8	D0NVU8	D0NVU8	3737	3	3	3	1	3	3	3			506900	506900	1					0					0					0					0					0
D0NVW8	D0NVW8	D0NVW8	3744	3	3	3	1	3	3	3		237330		237330	1	131190			131190	1					0		153030	215990	184510	2	179870		274530	227200	2	244440			244440	1
D0NVZ9	D0NVZ9	D0NVZ9	3752	3	3	3	1	3	3	3		1829800		1829800	1					0			4328600	4328600	1			1142800	1142800	1					0			1533000	1533000	1
D0NW41	D0NW41	D0NW41	3760	4	3	3	1	4	3	3					0					0					0		47604		47604	1					0					0
D0NW91	D0NW91	D0NW91	3767	3	3	3	1	3	3	3					0	298330			298330	1		316320	444460	380390	2		532330		532330	1					0		449970		449970	1
D0NW97	D0NW97	D0NW97	3770	3	3	3	1	3	3	3	7213200	5276800	2382100	4.95737e+06	3	4808100	5940500	1475200	4074600	3		4897800	2214300	3556050	2		3357400	2811800	3084600	2			1451900	1451900	1	5185800	2570500	3541500	3.76593e+06	3
D0NWF7	D0NWF7	D0NWF7	3782	3	3	3	1	3	3	3	5712100	4579200	23085000	1.11254e+07	3	1857600	5041700	17526000	8.14177e+06	3	2943000	6403600	10428000	6.59153e+06	3	2958800	6157000	12153000	7089600	3	5215700	14889000	22006000	14036900	3	7726700	9116400	21625000	12822700	3
D0NWT5	D0NWT5	D0NWT5	3807	3	3	3	1	3	3	3		429670		429670	1					0			373380	373380	1					0					0		450750		450750	1
D0NX22	D0NX22	D0NX22	3823	3	3	3	1	3	3	3	265910	306810		286360	2	406950		260290	333620	2					0	264170		638740	451455	2			556350	556350	1			471830	471830	1
D0NX33	D0NX33	D0NX33	3827	3	3	3	1	3	3	3		288650		288650	1					0			237330	237330	1		506720		506720	1					0					0
D0NXB4	D0NXB4	D0NXB4	3844	3	3	3	1	3	3	3		377900		377900	1	483050	287980		385515	2		280160	366150	323155	2					0					0					0
D0NXE4	D0NXE4	D0NXE4	3850	3	3	3	1	3	3	3					0					0			263370	263370	1					0					0					0
D0NXH8	D0NXH8	D0NXH8	3859	3	3	3	1	3	3	3	197980	114660	399020	237220	3			371820	371820	1		116890	139070	127980	2	171500		193210	182355	2			279560	279560	1	205440	142210	306530	218060	3
D0NXI6	D0NXI6	D0NXI6	3864	3	3	3	1	3	3	3	232050	170340	583620	328670	3			516600	516600	1		175660		175660	1					0	187370		262600	224985	2	218830	144430	321560	228273	3
D0NXW6	D0NXW6	D0NXW6	3892	3	3	3	1	3	3	3		553490		553490	1	420930	621640		521285	2			514290	514290	1	865170	914420	578030	785873	3	1000800		544410	772605	2					0
D0NY06	D0NY06	D0NY06	3902	3	3	3	1	3	3	3					0					0			398490	398490	1					0					0					0
D0NY27	D0NY27	D0NY27	3907	3	3	3	1	3	3	3					0					0					0			107720	107720	1					0					0
D0NY41	D0NY41	D0NY41	3912	3	3	3	1	3	3	3		134410		134410	1					0			584270	584270	1					0					0			163820	163820	1
D0NYJ3	D0NYJ3	D0NYJ3	3947	3	3	3	1	3	3	3	1796700	2062300	217130	1358710	3	1746400	714610	1653200	1.3714e+06	3	966370	1225700	1780300	1.32412e+06	3	1392300	2397500	2248600	2012800	3	1054900	581850	5089500	2.24208e+06	3	2803100	1214200	3251400	2422900	3
D0NYK9	D0NYK9	D0NYK9	3951	3	3	3	1	3	3	3	221930	443090		332510	2	301530	457550		379540	2	282450	936750	694900	638033	3	168170	266750	339750	258223	3			157640	157640	1	115450	375150	263650	251417	3
D0NYU1	D0NYU1	D0NYU1	3964	3	3	3	1	3	3	3					0					0			319370	319370	1			183120	183120	1					0					0
D0NYV7	D0NYV7	D0NYV7	3967	3	3	3	1	3	3	3					0					0			5007.7		1					0					0					0
D0NYW0	D0NYW0	D0NYW0	3969	3	3	3	1	3	3	3	1535700	1137000	3321800	1.99817e+06	3	724000	1018600	1958700	1.23377e+06	3		1079500	1627800	1353650	2	906850	1101500	1014400	1.00758e+06	3		1151100	1174200	1162650	2	2125200	1438200	1653200	1.73887e+06	3
D0NYY6	D0NYY6	D0NYY6	3977	3	3	3	1	3	3	3					0					0					0					0		10590000		10590000	1					0
D0NZ04	D0NZ04	D0NZ04	3984	3	3	3	1	3	3	3		301280	188530	244905	2			207460	207460	1		210970	355080	283025	2					0					0		404870		404870	1
D0NZ55	D0NZ55	D0NZ55	3999	3	3	3	1	3	3	3					0					0					0					0					0	2091100			2091100	1
D0NZ57	D0NZ57	D0NZ57	4000	3	3	3	1	3	3	3	102820	159350	489470	250547	3	162040		341770	251905	2		86839	204170	145504	2	105460	143280	265320	171353	3	113120		358640	235880	2	137710	163840	366800	222783	3
D0NZ83	D0NZ83	D0NZ83	4005	3	3	3	1	3	3	3					0		257750		257750	1			199690	199690	1					0					0					0
D0NZM6	D0NZM6	D0NZM6	4032	18	3	3	1	18	3	3	1509400	1165700	1415600	1.36357e+06	3	1138900	2370800		1754850	2		1004000	1730200	1367100	2	617970	1193100	1618400	1.14316e+06	3	888880	1359700	1154100	1.13423e+06	3		1315800	1264600	1290200	2
D0P019	D0P019	D0P019	4058	33	3	3	1	33	3	3	37855000		33665000	35760000	2		20514000	23121000	21817500	2		11257000	10360000	10808500	2	22818000	19167000	33482000	2.51557e+07	3	24924000	18573000	33253000	2.55833e+07	3	17387000	13230000	31442000	2.06863e+07	3
D0P096	D0P096	D0P096	4075	3	3	3	1	3	3	3					0	96383			96383	1			464970	464970	1		94984		94984	1					0					0
D0P0F2	D0P0F2	D0P0F2	4085	3	3	3	1	3	3	3		561860	2287100	1424480	2	282240	482010		382125	2		929560	662670	796115	2		388340	484700	436520	2		492200	855660	673930	2	928040		2224500	1576270	2
D0P0N0	D0P0N0	D0P0N0	4094	3	3	3	1	3	3	3		169930		169930	1					0			206810	206810	1	493610	415310	579600	496173	3					0	159350		196450	177900	2
D0P0N4	D0P0N4	D0P0N4	4096	3	3	3	1	3	3	3	57514		43293	50403.5	2		61839		61839	1		61219		61219	1		60043		60043	1			36962	36962	1		66067	55430	60748.5	2
D0P0P0	D0P0P0	D0P0P0	4099	3	3	3	1	3	3	3					0			448420	448420	1					0			245250	245250	1			224010	224010	1		164730		164730	1
D0P0P4	D0P0P4	D0P0P4	4101	3	3	3	1	3	3	3					0		1155800		1155800	1					0			786190	786190	1					0					0
D0P197	D0P197	D0P197	4132	4	3	3	1	4	3	3		167390		167390	1		180400		180400	1		156660	455640	306150	2		195100		195100	1					0		204040		204040	1
D0P1I6	D0P1I6	D0P1I6	4147	3	3	3	1	3	3	3					0					0			336010	336010	1	190470			190470	1					0					0
D0P1X9	D0P1X9	D0P1X9	4167	3	3	3	1	3	3	3					0	309370			309370	1					0					0					0					0
D0P1Y4	D0P1Y4	D0P1Y4	4169	3	3	3	1	3	3	3		578910		578910	1					0			1527100	1527100	1	381200		380120	380660	2			523530	523530	1	324720		1893200	1108960	2
D0P219	D0P219	D0P219	4176	3	3	3	1	3	3	3	293690		1087700	690695	2		301980		301980	1		510210	160580	335395	2	308400		476610	392505	2	379770		987300	683535	2		244190		244190	1
D0P2D4	D0P2D4	D0P2D4	4186	3	3	3	1	3	3	3	611850	763450	466540	613947	3	281480			281480	1		742560	743990	743275	2	349920	531700	345900	409173	3			266690	266690	1		554160		554160	1
D0P2R1	D0P2R1	D0P2R1	4208	3	3	3	1	3	3	3	199550	209380	408150	272360	3	349370		465880	407625	2		164440	346920	255680	2			247520	247520	1			441540	441540	1	258180	260080	335680	284647	3
D0P355	D0P355	D0P355	4227	3	3	3	1	3	3	3					0		306320		306320	1					0					0					0					0
D0P395	D0P395	D0P395	4236	3	3	3	1	3	3	3					0					0			350790	350790	1					0					0					0
D0P3I8	D0P3I8	D0P3I8	4241	3	3	3	1	3	3	3			590780	590780	1	372660		413240	392950	2	314550	302410	588870	401943	3	421490	291440	587450	433460	3			1074500	1074500	1	491290	425800	463540	460210	3
D0P3K3	D0P3K3	D0P3K3	4243	3	3	3	1	3	3	3	334440	330590	483000	382677	3			543970	543970	1		274530	251640	263085	2	281090		364650	322870	2			569600	569600	1	415980	275050	310190	333740	3
D0P3V3	D0P3V3	D0P3V3	4248	3	3	3	1	3	3	3		402320	302730	352525	2	237720	338720	310140	295527	3	291570	335180	195670	274140	3	251650	176600	391790	273347	3	469170		349720	409445	2	490230	436380	217520	381377	3
D0P3Y5	D0P3Y5	D0P3Y5	4256	3	3	3	1	3	3	3					0	490560			490560	1			1294100	1294100	1	430040	809620		619830	2					0					0
D0RM43	D0RM43	D0RM43	4285	11	3	3	1	11	3	3	665660	534380	1190200	796747	3	279850	433040	1685400	799430	3	680430	477770		579100	2	362450	319770	726860	469693	3			973240	973240	1	706560	565130	1190100	820597	3
D0NUT8;D0P0L6;D0NUS2	D0NUT8;D0P0L6;D0NUS2	D0NUT8	3655	19;14;12	3;2;1	0;0;0	3	19	3	0		3418500		3418500	1					0		1638900	4416000	3027450	2		4586200	3045800	3816000	2		2941700		2941700	1		2867400		2867400	1
D0NGK0;D0N5I8;D0NRP4	D0NGK0	D0NGK0	2618	17;3;2	3;2;1	1;0;0	3	17	3	1	10731000	13764000	16014000	13503000	3			11681000	11681000	1			3349500	3349500	1			7942700	7942700	1	21073000	8567600	4655100	11431900	3	11179000	7851100		9515050	2
D0NJ77;D0NMX1	D0NJ77	D0NJ77	2820	3;1	3;1	2;0	2	3	3	2					0					0					0					0					0		308980		308980	1
D0NUH0;D0NUH1	D0NUH0;D0NUH1	D0NUH0	3625	3;2	3;2	2;1	2	3	3	2		354670		354670	1		321880	296050	308965	2					0		760400		760400	1					0					0
D0RLV1;D0N8Y7;D0N8Y6	D0RLV1;D0N8Y7;D0N8Y6	D0RLV1	4281	3;2;2	3;2;2	2;1;1	3	3	3	2		1438600		1438600	1					0					0					0		718960		718960	1		926620		926620	1
D0NL43;D0RM91;D0NL56;D0NL46;D0NIK2;D0NL53;D0NIK3;D0NIK4;D0NL58;D0NL52;D0NL57;D0NL38;D0NL42;D0P4Z8;D0NL50;D0NL54;D0NL51;D0NL49;D0NL45;D0NL39;D0NL41;D0P4M2;D0NL44	D0NL43;D0RM91;D0NL56;D0NL46;D0NIK2;D0NL53;D0NIK3;D0NIK4;D0NL58;D0NL52;D0NL57;D0NL38;D0NL42;D0P4Z8;D0NL50;D0NL54;D0NL51;D0NL49;D0NL45;D0NL39	D0NL43	2761	3;3;3;3;3;3;3;3;3;3;3;3;3;2;2;2;2;2;2;2;1;1;1	3;3;3;3;3;3;3;3;3;3;3;3;3;2;2;2;2;2;2;2;1;1;1	2;2;2;2;2;2;2;2;2;2;2;2;2;2;1;1;1;2;2;2;0;1;0	23	3	3	2	196360			196360	1					0			130780	130780	1					0					0	166260			166260	1
D0NC90;D0RM98	D0NC90	D0NC90	2205	17;4	3;0	3;0	2	17	3	3	2483300	650470	3250800	2128190	3	3984600	2450500	9684300	5.37313e+06	3		2710700	1740600	2225650	2		3850100	3409600	3629850	2	2508000	1009100	11420000	4.97903e+06	3	3179200	2184100	7643600	4.33563e+06	3
D0N8E4;D0MRH5;D0MRI0	D0N8E4	D0N8E4	1877	4;1;1	3;0;0	3;0;0	3	4	3	3		163760		163760	1	127040			127040	1		195190	329320	262255	2		84837	195280	140058	2					0					0
D0MV94;D0MV95	D0MV94	D0MV94	649	3;1	3;1	3;1	2	3	3	3					0	488970			488970	1			420060	420060	1					0					0		331750		331750	1
D0MVF7;D0MVF8	D0MVF7	D0MVF7	662	3;1	3;1	3;1	2	3	3	3					0					0					0					0					0		409710		409710	1
D0NYV2;D0NYV3	D0NYV2	D0NYV2	3966	3;1	3;1	3;1	2	3	3	3					0					0			377970	377970	1					0					0					0
D0NYZ9;D0MQZ0	D0NYZ9	D0NYZ9	3981	3;1	3;1	3;1	2	3	3	3		268620	320920	294770	2	369640		382500	376070	2		269490	249650	259570	2	303960	240850	363900	302903	3			279920	279920	1	401900	592230	388470	460867	3
D0NUJ3;D0NNJ4;D0NUJ4;D0NDK0	D0NUJ3	D0NUJ3	3634	3;1;1;1	3;1;1;1	3;1;1;1	4	3	3	3	636550	967100	854200	819283	3	603460	540420	1342700	828860	3		931610	264400	598005	2		348350	481150	414750	2		813870	979010	896440	2	627610	824210	1229400	893740	3
D0NX74;D0NX73;D0NX83;D0P126	D0NX74	D0NX74	3832	3;1;1;1	3;1;1;1	3;1;1;1	4	3	3	3		795400		795400	1	2246200	1875400	1654100	1.92523e+06	3		2209400	1189100	1699250	2		1863700	2453500	2158600	2		742030	393360	567695	2		1255900	2358300	1807100	2
D0MRT2;D0MRT1	D0MRT2;D0MRT1	D0MRT2	282	5;3	3;2	3;2	2	5	3	3	686000	2842000	1196400	1574800	3	4206500	2210700	1258700	2.55863e+06	3		2188400	1846600	2017500	2	722390	1830800	1360600	1.3046e+06	3			2094100	2094100	1	647430	1390800		1019115	2
D0MTY0;D0NI78	D0MTY0;D0NI78	D0MTY0	507	4;3	3;2	3;2	2	4	3	3					0					0		626690		626690	1					0			331080	331080	1					0
D0N166;D0MRK6	D0N166;D0MRK6	D0N166	1250	3;2	3;2	3;2	2	3	3	3		335290		335290	1					0		284670	479760	382215	2		357200		357200	1		582680		582680	1	323230	348180	863590	511667	3
D0NAI5;D0P3Z6	D0NAI5;D0P3Z6	D0NAI5	2046	3;2	3;2	3;2	2	3	3	3			140180	140180	1					0			106930	106930	1					0					0					0
D0NCQ3;D0NCP9	D0NCQ3;D0NCP9	D0NCQ3	2254	3;2	3;2	3;2	2	3	3	3	3036500	1518900	2783700	2.44637e+06	3	2437800		3043800	2740800	2	1776400	1927000	3538800	2.41407e+06	3	2031800	2615300	3374000	2673700	3	1796500		5468800	3632650	2	3374500		2831100	3102800	2
D0NIZ3;D0P2J3	D0NIZ3;D0P2J3	D0NIZ3	2793	3;2	3;2	3;2	2	3	3	3					0					0			323150	323150	1			111340	111340	1					0					0
D0NJR5;D0NJT2	D0NJR5;D0NJT2	D0NJR5	2869	3;2	3;2	3;2	2	3	3	3	715090	762660	627100	701617	3		724260	366380	545320	2		627150	443270	535210	2	767260		688800	728030	2	790630		320650	555640	2	757710	747110		752410	2
D0NN39;D0NAW7	D0NN39;D0NAW7	D0NN39	3168	3;2	3;2	3;2	2	3	3	3	5023000	2337100	6299000	4.55303e+06	3	1551500	2632100	7858300	4.01397e+06	3	1134200	2883600	16531000	6849600	3	2885100	6549200	15203000	8.21243e+06	3	944260	17527000	7742200	8737820	3	4766100	2866800	7565400	5066100	3
D0NZS5;D0NF32	D0NZS5;D0NF32	D0NZS5	4038	4;3	3;2	3;2	2	4	3	3		138420		138420	1	135650	121350		128500	2		109700	143690	126695	2		145880		145880	1					0		144040		144040	1
D0P1Y8;D0RM36	D0P1Y8;D0RM36	D0P1Y8	4170	3;2	3;2	3;2	2	3	3	3	117320	126630	205490	149813	3	156420	100650	172570	143213	3			69667	69667	1	89961		111870	100916	2	69048		230650	149849	2	144750	67466	250350	154189	3
D0P495;D0N1N3	D0P495;D0N1N3	D0P495	4265	3;2	3;2	3;2	2	3	3	3	726230		828870	777550	2					0					0					0					0					0
D0NL70;D0NL68;D0P013;D0P467;D0NL60	D0NL70;D0NL68	D0NL70	2983	3;2;1;1;1	3;2;1;1;1	3;2;1;1;1	5	3	3	3	495060	371920	253260	373413	3	470430	410510		440470	2	850890	440880	297350	529707	3	328150	698210	245570	423977	3	540910		177600	359255	2	278180	383010	213330	291507	3
D0P2M4;D0MR80	D0P2M4;D0MR80	D0P2M4	215	3;3	3;3	3;3	2	3	3	3					0		954730		954730	1					0		622270	692830	657550	2					0					0
D0MVM5;D0P1A7	D0MVM5;D0P1A7	D0MVM5	680	3;3	3;3	3;3	2	3	3	3		103960		103960	1					0			203760	203760	1					0					0			164620	164620	1
D0P4K8;D0MX80	D0P4K8;D0MX80	D0P4K8	863	3;3	3;3	3;3	2	3	3	3					0		65780		65780	1		53688	237640	145664	2		85517		85517	1					0					0
D0MXN2;D0NFG5	D0MXN2;D0NFG5	D0MXN2	902	3;3	3;3	3;3	2	3	3	3		266920	1096700	681810	2		196900		196900	1					0			335110	335110	1					0		247670		247670	1
D0N070;D0P3F4	D0N070;D0P3F4	D0N070	1188	3;3	3;3	3;3	2	3	3	3			486030	486030	1			400680	400680	1					0	151880		306830	229355	2			648130	648130	1	140110			140110	1
D0N094;D0N099	D0N094;D0N099	D0N094	1200	3;3	3;3	3;3	2	3	3	3					0					0		236350	374580	305465	2		197430		197430	1					0		148000		148000	1
D0N8K2;D0N8K3	D0N8K2;D0N8K3	D0N8K2	1880	3;3	3;3	3;3	2	3	3	3					0					0					0					0	403230			403230	1					0
D0P3Z5;D0NAI6	D0P3Z5;D0NAI6	D0P3Z5	2047	3;3	3;3	3;3	2	3	3	3					0	297590			297590	1					0					0					0					0
D0NCF7;D0NC71	D0NCF7;D0NC71	D0NCF7	2197	3;3	3;3	3;3	2	3	3	3		567080		567080	1	193990			193990	1			587650	587650	1		678020	247620	462820	2					0	139210	492020		315615	2
D0NCH7;D0NCE2	D0NCH7;D0NCE2	D0NCH7	2227	3;3	3;3	3;3	2	3	3	3	2852800	946380	7424600	3741260	3	1143200		4295600	2719400	2					0	1551500		1323400	1437450	2	1065400		2031700	1548550	2	1081500		1108100	1094800	2
D0NQ00;D0P0T9	D0NQ00;D0P0T9	D0NQ00	3304	3;3	3;3	3;3	2	3	3	3	5484700	3121600	12759000	7.12177e+06	3	2835800	2712400	6038600	3.86227e+06	3	1874600	3219500	4362300	3.15213e+06	3	1383700	2951600	5727100	3.35413e+06	3	4717300	5763200	13111000	7.86383e+06	3	3170200	4090700	9012000	5424300	3
D0N5U5	D0N5U5	D0N5U5	1653	4	4	1	1	4	4	1	6721500	4913800	9846500	7160600	3	8065500	2719300	3377000	4720600	3		7482200	7449500	7465850	2	5171500	3380200	9023200	5858300	3	7766900	1508900	10604000	6626600	3	9637300	4147700	15080000	9.62167e+06	3
D0N7E9	D0N7E9	D0N7E9	1781	4	4	1	1	4	4	1	2458100	4181500	3898000	3.51253e+06	3	4283100	3391400	2034300	3.23627e+06	3	4541700	4241800	3294700	4.02607e+06	3	4569300	3476800	4440800	4162300	3	3748900		5181800	4465350	2	5366000	4729700	2285700	4.12713e+06	3
D0NEG8	D0NEG8	D0NEG8	2408	4	4	1	1	4	4	1		579330		579330	1		596500		596500	1		446430	294800	370615	2		267360		267360	1					0					0
D0N629	D0N629	D0N629	1672	4	4	2	1	4	4	2		957530		957530	1					0		727230	1343300	1035265	2		713390	1411700	1062545	2					0			1999600	1999600	1
D0NA12	D0NA12	D0NA12	2003	4	4	2	1	4	4	2					0					0			454190	454190	1					0					0					0
D0MQ70	D0MQ70	D0MQ70	97	4	4	3	1	4	4	3			377520	377520	1					0					0					0			208350	208350	1			167330	167330	1
D0MS01	D0MS01	D0MS01	303	4	4	3	1	4	4	3	1685200	2414400		2049800	2	3448900	1663200		2556050	2		2345000	4644500	3494750	2	1997000	1423100	2387800	1.93597e+06	3	3255500		2605200	2930350	2	2313400	2593200	3381300	2.76263e+06	3
D0MWB7	D0MWB7	D0MWB7	748	4	4	3	1	4	4	3					0					0					0					0					0			156850	156850	1
D0N782	D0N782	D0N782	1768	4	4	3	1	4	4	3		512480		512480	1	629100	572970		601035	2			429620	429620	1	390800	663340		527070	2					0		573910		573910	1
D0NMB1	D0NMB1	D0NMB1	3085	16	4	3	1	16	4	3		589150		589150	1	1498600	1318800		1408700	2	997660	685290	4049500	1.91082e+06	3	715920	2040500	543560	1.09999e+06	3		1672600	358030	1015315	2		671190	474080	572635	2
D0NTZ4	D0NTZ4	D0NTZ4	3587	4	4	3	1	4	4	3					0					0					0					0			1185400	1185400	1					0
D0P1W2	D0P1W2	D0P1W2	4165	4	4	3	1	4	4	3	567460	413470	648420	543117	3	553530	537250	677640	589473	3	622620	576320	691460	630133	3	610440	429750	679480	573223	3	527510		941620	734565	2	483290	557900	671160	570783	3
D0MQ58	D0MQ58	D0MQ58	93	4	4	4	1	4	4	4					0					0			458120	458120	1					0					0					0
D0MQB6	D0MQB6	D0MQB6	115	4	4	4	1	4	4	4			184300	184300	1			153600	153600	1					0			816720	816720	1			164910	164910	1			170520	170520	1
D0MQC0	D0MQC0	D0MQC0	116	4	4	4	1	4	4	4		429630		429630	1	703630	257900		480765	2		325800	359360	342580	2	317840	566210	191400	358483	3		338060		338060	1		472670		472670	1
D0MQG3	D0MQG3	D0MQG3	130	4	4	4	1	4	4	4		737890	809840	773865	2	1071400	970050		1020725	2		855280	1234100	1044690	2	915940		784070	850005	2	757290		1126900	942095	2	897940	873570	812670	861393	3
D0MQG6	D0MQG6	D0MQG6	132	4	4	4	1	4	4	4		195220		195220	1					0			162180	162180	1	138850	69579	110260	106230	3					0	348920		624250	486585	2
D0MQT3	D0MQT3	D0MQT3	161	4	4	4	1	4	4	4					0					0					0					0			193780	193780	1	156310		240300	198305	2
D0MQT6	D0MQT6	D0MQT6	162	4	4	4	1	4	4	4	682350	418920	520040	540437	3	284890	162650	566210	337917	3		445300	195830	320565	2	167460	128500	217410	171123	3	621560		698870	660215	2	360980	403490	919800	561423	3
D0MQU2	D0MQU2	D0MQU2	165	4	4	4	1	4	4	4		1491000		1491000	1					0		821000	1805200	1313100	2	1423400	1097000	974520	1.16497e+06	3	932850	1325300		1129075	2		1143400		1143400	1
D0MQU5	D0MQU5	D0MQU5	166	4	4	4	1	4	4	4	1357700	2002700	522690	1.29436e+06	3	2538800	873990		1706395	2		1416900	2516700	1966800	2	1396700	1126400	1262900	1262000	3	1815000	1528000		1671500	2	848080	2626100	507270	1327150	3
D0MRB3	D0MRB3	D0MRB3	225	4	4	4	1	4	4	4		280560		280560	1	226290			226290	1		137110		137110	1		365110	191990	278550	2					0		246470		246470	1
D0MRB9	D0MRB9	D0MRB9	226	4	4	4	1	4	4	4					0					0					0					0					0		123810		123810	1
D0MRD5	D0MRD5	D0MRD5	234	4	4	4	1	4	4	4	1168900	795900		982400	2	808990			808990	1		888100	1999700	1443900	2	767270			767270	1	689250			689250	1		890590	1892500	1391545	2
D0MRE3	D0MRE3	D0MRE3	237	4	4	4	1	4	4	4					0					0			646830	646830	1					0					0					0
D0MRF5	D0MRF5	D0MRF5	246	4	4	4	1	4	4	4		228850		228850	1					0			670410	670410	1					0					0					0
D0MRL4	D0MRL4	D0MRL4	266	4	4	4	1	4	4	4					0					0			183640	183640	1					0					0					0
D0MRM0	D0MRM0	D0MRM0	268	4	4	4	1	4	4	4			276980	276980	1					0					0					0					0					0
D0MRM9	D0MRM9	D0MRM9	270	4	4	4	1	4	4	4					0					0			491190	491190	1					0					0					0
D0MRN4	D0MRN4	D0MRN4	273	4	4	4	1	4	4	4			204790	204790	1			975750	975750	1					0			477060	477060	1					0					0
D0MRP3	D0MRP3	D0MRP3	274	4	4	4	1	4	4	4		503560		503560	1	606240			606240	1		242020	837850	539935	2	392070	774360	640260	602230	3	711390		537020	624205	2	440260	369460		404860	2
D0MS36	D0MS36	D0MS36	315	4	4	4	1	4	4	4	724740	1176300	376670	759237	3	801660	401380		601520	2	470440	976340	642020	696267	3	849270	1024900	627210	833793	3	721010			721010	1	248780	717220	716380	560793	3
D0MS38	D0MS38	D0MS38	316	4	4	4	1	4	4	4	1343300	1955400		1649350	2	1216900	1582700	1367600	1.38907e+06	3		1630500	1343300	1486900	2	1795000	1010300	1094600	1.29997e+06	3			1064600	1064600	1		1500100	1994000	1747050	2
D0MSQ0	D0MSQ0	D0MSQ0	369	4	4	4	1	4	4	4					0					0			414910	414910	1		363260		363260	1					0					0
D0MSQ2	D0MSQ2	D0MSQ2	370	4	4	4	1	4	4	4		278780		278780	1		299370		299370	1		298260	132540	215400	2	251030			251030	1					0	321970			321970	1
D0MSR4	D0MSR4	D0MSR4	374	4	4	4	1	4	4	4					0	231770	277100		254435	2		259080	759410	509245	2		320350	191850	256100	2		338690		338690	1					0
D0MSS1	D0MSS1	D0MSS1	378	5	4	4	1	5	4	4	212820		295170	253995	2					0		196800		196800	1			208150	208150	1	249260		342370	295815	2			204380	204380	1
D0MT00	D0MT00	D0MT00	395	4	4	4	1	4	4	4	373830	420360	1052600	615597	3	419290		847860	633575	2		464130	397980	431055	2		380000	904530	642265	2	372900		724490	548695	2	427390	394190	788080	536553	3
D0MT55	D0MT55	D0MT55	419	4	4	4	1	4	4	4		630820	295190	463005	2	2375200	1776600		2075900	2	826740	770630	6417300	2.67156e+06	3	321020	1564300	3386300	1.75721e+06	3		1150200	398500	774350	2		770810	918050	844430	2
D0MT69	D0MT69	D0MT69	422	4	4	4	1	4	4	4					0					0					0		474090		474090	1			241150	241150	1					0
D0MT87	D0MT87	D0MT87	429	4	4	4	1	4	4	4			681350	681350	1	708450	819450		763950	2		900430	1030900	965665	2		950030	699440	824735	2					0		902510	872910	887710	2
D0MTF3	D0MTF3	D0MTF3	451	4	4	4	1	4	4	4					0					0			928530	928530	1					0					0					0
D0MTK6	D0MTK6	D0MTK6	467	4	4	4	1	4	4	4					0	658570	523790		591180	2			811990	811990	1		1180200		1180200	1					0					0
D0MTM3	D0MTM3	D0MTM3	473	4	4	4	1	4	4	4		538710		538710	1	439280	969720		704500	2		479000	749400	614200	2	487650	496410		492030	2					0					0
D0MTP1	D0MTP1	D0MTP1	480	4	4	4	1	4	4	4		337130		337130	1	1185200	407070		796135	2	732420	320210	616740	556457	3	459300	693750	242850	465300	3	409950	585810		497880	2		387270		387270	1
D0MTR1	D0MTR1	D0MTR1	482	4	4	4	1	4	4	4	217310	471230	409410	365983	3		322670	349840	336255	2		459370	380350	419860	2	249770	308150		278960	2	295770		966620	631195	2	375560		585170	480365	2
D0MTV1	D0MTV1	D0MTV1	492	6	4	4	1	6	4	4	10617000	9702600	8892300	9737300	3	13406000	7665200		10535600	2	6451000	8080600	7227200	7.25293e+06	3	8098600	3108300	4377900	5.19493e+06	3	9698400		9090700	9394550	2	7698700	5487900	8741000	7309200	3
D0MTX1	D0MTX1	D0MTX1	503	4	4	4	1	4	4	4		404660		404660	1	1000100	517160		758630	2	376250	631020	1110600	705957	3	386300	894030		640165	2	370010			370010	1		651720	276210	463965	2
D0MTZ2	D0MTZ2	D0MTZ2	510	4	4	4	1	4	4	4		516140		516140	1		397540		397540	1		475600		475600	1					0	563790			563790	1					0
D0MTZ3	D0MTZ3	D0MTZ3	511	4	4	4	1	4	4	4	185760	192930		189345	2					0		209700	199700	204700	2	220660		234840	227750	2			219330	219330	1		183570		183570	1
D0MU07	D0MU07	D0MU07	516	4	4	4	1	4	4	4		2192300	1700700	1946500	2	1420200	691610		1055905	2	1402300	570470	1637700	1203490	3	1101200	1862600	2284500	1.74943e+06	3	662210		1893800	1278005	2	1896300	1798700	1812200	1.83573e+06	3
D0MU16	D0MU16	D0MU16	521	4	4	4	1	4	4	4	457330	452900	392110	434113	3					0		519720	473290	496505	2		510040	505450	507745	2					0		518070	405180	461625	2
D0MU18	D0MU18	D0MU18	522	4	4	4	1	4	4	4			845620	845620	1					0			1657700	1657700	1					0					0					0
D0MU22	D0MU22	D0MU22	523	4	4	4	1	4	4	4	1333000	1136300	1238900	1.23607e+06	3	1246000	702660	923300	957320	3	1629700	1228100	897420	1251740	3	2012500	943890	831650	1262680	3	2003100	1171200	871450	1.34858e+06	3	1085100	881780	1089600	1.01883e+06	3
D0MU43	D0MU43	D0MU43	529	4	4	4	1	4	4	4	265960	280900	254700	267187	3	218190	230880		224535	2	301040	280370	188320	256577	3	236650		222540	229595	2	212240			212240	1	248830	212810	264880	242173	3
D0MU78	D0MU78	D0MU78	537	4	4	4	1	4	4	4		336300		336300	1	315090			315090	1			461070	461070	1					0					0					0
D0MUC9	D0MUC9	D0MUC9	549	4	4	4	1	4	4	4	285890	321110	740740	449247	3	183300		621980	402640	2		291700	217420	254560	2		277740	567410	422575	2	263280		645910	454595	2	288790	259930	558210	368977	3
D0MUK6	D0MUK6	D0MUK6	572	4	4	4	1	4	4	4	5374400	2421700	2635100	3.47707e+06	3	2395900	2634300	4750300	3.26017e+06	3	3144800	1546500	1117400	1.93623e+06	3	1190900		1244300	1217600	2	4629400			4629400	1	4105500	2485600	1510500	2.70053e+06	3
D0MUL3	D0MUL3	D0MUL3	573	4	4	4	1	4	4	4	721550	1710300	910120	1113990	3	1531500	989030	1260000	1.26018e+06	3		1733400	3531600	2632500	2	1718900	2342200	2177400	2079500	3		826350	496880	661615	2	497070	875750	281910	551577	3
D0MUM2	D0MUM2	D0MUM2	575	4	4	4	1	4	4	4	841330	970980	558020	790110	3	547040	599930	466040	537670	3		857370	579470	718420	2	748460	626180	646710	673783	3		686340	548570	617455	2	546340	1042400	480810	689850	3
D0MUN8	D0MUN8	D0MUN8	582	4	4	4	1	4	4	4	3414900	2452600	7313500	4.39367e+06	3	2763800		3410400	3087100	2	1365100	3051500	1842500	2.08637e+06	3	4028800	1975600	5141200	3715200	3	4952000	4032900	5233600	4739500	3	3798900	2171800	4675800	3.54883e+06	3
D0MUU0	D0MUU0	D0MUU0	602	4	4	4	1	4	4	4		450530		450530	1	331030	340000		335515	2		352310	506360	429335	2		809850	666920	738385	2					0	724200			724200	1
D0MUU5	D0MUU5	D0MUU5	603	4	4	4	1	4	4	4	310200	352200	192510	284970	3	511660	344020		427840	2	383220	266400	539620	396413	3	167610	241380	195300	201430	3	287340	220780		254060	2	298180	444810	194570	312520	3
D0MUU7	D0MUU7	D0MUU7	605	4	4	4	1	4	4	4		584080	622090	603085	2	1004700	706140		855420	2	1156000	774950	735170	888707	3	608990	773690	408750	597143	3	806790	1369200	871280	1.01576e+06	3		659610	672670	666140	2
D0MUW6	D0MUW6	D0MUW6	610	4	4	4	1	4	4	4	1113200	1243600		1178400	2		922080		922080	1		793700	1177100	985400	2	900470	1162600	936410	999827	3	1024900	1101300		1063100	2		917090		917090	1
D0MUZ7	D0MUZ7	D0MUZ7	617	4	4	4	1	4	4	4	2931700	3393600		3162650	2	3618800	2532100	982490	2.3778e+06	3	3192500	2732300	4023600	3.31613e+06	3	4052300	5596700	3859500	4.50283e+06	3	2572800	2129900	1932900	2.21187e+06	3	2733600	2597700	2128900	2.48673e+06	3
D0MV04	D0MV04	D0MV04	620	4	4	4	1	4	4	4		181420		181420	1					0			345290	345290	1		327080		327080	1					0		206680		206680	1
D0MV09	D0MV09	D0MV09	624	4	4	4	1	4	4	4	1564400	2691300	9945700	4733800	3		3266000		3266000	1			8797400	8797400	1		5023400	13212000	9117700	2	1831300	3648700	6471100	3983700	3					0
D0MV17	D0MV17	D0MV17	627	4	4	4	1	4	4	4		543450		543450	1	519740	449120		484430	2		427340	413460	420400	2	427490	446210		436850	2		355400		355400	1		406780	363640	385210	2
D0MV31	D0MV31	D0MV31	633	4	4	4	1	4	4	4		778850	423320	601085	2	326080	480920	477280	428093	3	638890		781690	710290	2	205650	855150	479250	513350	3	494590		359000	426795	2	202440	716690	526340	481823	3
D0MVH7	D0MVH7	D0MVH7	668	4	4	4	1	4	4	4	1340500	1110700	2033200	1494800	3	1419300	711590	1590500	1.24046e+06	3	632700	792650	877770	767707	3	528050	919970	2171000	1206340	3	1581100		2273200	1927150	2	1208100	1026200	1524000	1.25277e+06	3
D0MVQ6	D0MVQ6	D0MVQ6	686	4	4	4	1	4	4	4		199750		199750	1	185150	179100		182125	2	249850	179880	236560	222097	3		167780		167780	1					0		197770		197770	1
D0MVW6	D0MVW6	D0MVW6	710	4	4	4	1	4	4	4					0					0			178080	178080	1			287190	287190	1					0			433170	433170	1
D0MVW9	D0MVW9	D0MVW9	712	4	4	4	1	4	4	4					0	852810			852810	1					0					0					0					0
D0MVX5	D0MVX5	D0MVX5	714	4	4	4	1	4	4	4		863090		863090	1	447150			447150	1		459910	707570	583740	2	460270	618090		539180	2					0		729040		729040	1
D0MW10	D0MW10	D0MW10	725	4	4	4	1	4	4	4	363950	778960		571455	2	341960	379310		360635	2	543850	633760	685300	620970	3	344090	360300	372450	358947	3	357350	537150		447250	2		554270	572540	563405	2
D0MW35	D0MW35	D0MW35	734	4	4	4	1	4	4	4	1080100	1075200	2114600	1423300	3	312990	1139000		725995	2		1065700	704010	884855	2	632840	548100	1282400	821113	3	590530	1103100	1299300	997643	3	2038400	969520	1453000	1.48697e+06	3
D0MWF7	D0MWF7	D0MWF7	759	4	4	4	1	4	4	4		384210		384210	1					0			673180	673180	1		437570		437570	1					0					0
D0MWI3	D0MWI3	D0MWI3	767	4	4	4	1	4	4	4			1899600	1899600	1					0		1366300	1214800	1290550	2		1555600		1555600	1					0					0
D0MWL5	D0MWL5	D0MWL5	778	4	4	4	1	4	4	4		293300		293300	1		367630		367630	1					0					0			776060	776060	1					0
D0MWN1	D0MWN1	D0MWN1	781	4	4	4	1	4	4	4	248290			248290	1		255320		255320	1	286000			286000	1					0					0					0
D0MWN5	D0MWN5	D0MWN5	783	4	4	4	1	4	4	4	215620	383280	1097700	565533	3	328780		976130	652455	2			279510	279510	1		280060	492980	386520	2			832290	832290	1	290600	480790	383580	384990	3
D0MWR0	D0MWR0	D0MWR0	794	4	4	4	1	4	4	4	267640	196140	416260	293347	3			498250	498250	1		219460	134560	177010	2		278570	374610	326590	2			194920	194920	1	304560	277100	689950	423870	3
D0MWU9	D0MWU9	D0MWU9	809	4	4	4	1	4	4	4					0					0			237220	237220	1			106200	106200	1					0					0
D0MWY0	D0MWY0	D0MWY0	824	4	4	4	1	4	4	4		328570		328570	1					0		253100	323330	288215	2	216780	254680		235730	2					0		288300		288300	1
D0MWZ0	D0MWZ0	D0MWZ0	828	4	4	4	1	4	4	4	944070	540710		742390	2	718480	966570		842525	2	741840	857390	870830	823353	3	540610	923530		732070	2	687200	595060		641130	2		782180	391780	586980	2
D0MX13	D0MX13	D0MX13	837	4	4	4	1	4	4	4		1599700		1599700	1	6294000			6294000	1			3239900	3239900	1		3598200		3598200	1		3496700		3496700	1		2921800		2921800	1
D0MX27	D0MX27	D0MX27	843	4	4	4	1	4	4	4	564520	535980	379950	493483	3	1198500	829390	585750	871213	3		569300	1636300	1102800	2	593410	811950	560200	655187	3	586380	2715300	466870	1.25618e+06	3	732220	500120	748120	660153	3
D0MX29	D0MX29	D0MX29	845	4	4	4	1	4	4	4			559470	559470	1					0			445030	445030	1					0					0					0
D0MX41	D0MX41	D0MX41	850	4	4	4	1	4	4	4	817250	986430	1127300	976993	3	721410	646280	705160	690950	3	415530	806320	990640	737497	3	925780	816640	1700400	1.14761e+06	3	502550	798260	1063800	788203	3	1072300	1082500	544360	899720	3
D0MX63	D0MX63	D0MX63	856	4	4	4	1	4	4	4		333100		333100	1		527130		527130	1	411410	538360		474885	2	439100	621560	574880	545180	3					0	386650	595820	517930	500133	3
D0MX76	D0MX76	D0MX76	859	4	4	4	1	4	4	4	801800	731490	1545300	1.0262e+06	3	645510	614070	1515000	924860	3	398350	532440	618770	516520	3	599460	465440	1224200	763033	3	726790	1316400	1515300	1.18616e+06	3	913590	771790	1447200	1.04419e+06	3
D0MXM4	D0MXM4	D0MXM4	901	4	4	4	1	4	4	4					0					0					0					0					0		646300		646300	1
D0MXQ9	D0MXQ9	D0MXQ9	915	5	4	4	1	5	4	4	7430100	8870100		8150100	2	1574600	9265800	6700000	5846800	3		11289000		11289000	1	13068000	4438000	6206900	7904300	3		6231600	6061900	6146750	2	6816200		4649300	5732750	2
D0MXS7	D0MXS7	D0MXS7	918	4	4	4	1	4	4	4	361650	459780	663000	494810	3	822630	159780	347340	443250	3		292350	482410	387380	2	251740	391350	636770	426620	3	448070		504270	476170	2	286600	364950	659460	437003	3
D0MXY7	D0MXY7	D0MXY7	935	4	4	4	1	4	4	4	4569600	6125800	2253600	4.31633e+06	3	5573000	5078200	3717200	4.78947e+06	3	5187600	7642000	5600200	6.14327e+06	3	6401800	5803800	5312400	5.83933e+06	3	5798500	9102000	1145000	5348500	3	3535400	5081600	3567700	4.06157e+06	3
D0MY13	D0MY13	D0MY13	949	4	4	4	1	4	4	4	1245900	669500		957700	2		901660		901660	1		1044000	1854900	1449450	2	701770	890560	987670	860000	3	879870	864090	1080600	941520	3	1186000	620270	1059300	955190	3
D0MY30	D0MY30	D0MY30	957	4	4	4	1	4	4	4	512490	1123000		817745	2	1239400	511470		875435	2	1236000	950100	783740	989947	3	324090	596500	231580	384057	3	608040	1727700		1167870	2		741260		741260	1
D0MY34	D0MY34	D0MY34	958	4	4	4	1	4	4	4	214200	449930	197440	287190	3	519720	416570		468145	2	465780	361900	466440	431373	3	509230	528590	359350	465723	3	415330			415330	1		497900	320100	409000	2
D0MY68	D0MY68	D0MY68	971	4	4	4	1	4	4	4					0		288170		288170	1			447640	447640	1		288300		288300	1					0					0
D0MYG5	D0MYG5	D0MYG5	1001	4	4	4	1	4	4	4	1548200	1067100	467500	1027600	3	1428600	1980200	337400	1.24873e+06	3	1351900	988820	5045000	2.46191e+06	3	828360	1811700	1161800	1.26729e+06	3	949330			949330	1	1583500	930500	1193100	1235700	3
D0MYI6	D0MYI6	D0MYI6	1009	4	4	4	1	4	4	4					0					0			610620	610620	1					0					0					0
D0MYJ3	D0MYJ3	D0MYJ3	1013	4	4	4	1	4	4	4	447620	174840		311230	2					0		330630	229760	280195	2		153260		153260	1	233740			233740	1	377770	133290		255530	2
D0MYT4	D0MYT4	D0MYT4	1040	4	4	4	1	4	4	4			807110	807110	1			695230	695230	1					0					0					0			855280	855280	1
D0MYU7	D0MYU7	D0MYU7	1046	4	4	4	1	4	4	4	398470	298820	500120	399137	3			314120	314120	1		216490	385450	300970	2	301190	217930	484260	334460	3			460550	460550	1	324150	429080	336960	363397	3
D0MYX0	D0MYX0	D0MYX0	1052	4	4	4	1	4	4	4					0					0			775100	775100	1					0					0					0
D0MYY3	D0MYY3	D0MYY3	1055	4	4	4	1	4	4	4	221710	279060	295290	265353	3					0		267500	340550	304025	2			203230	203230	1			169810	169810	1		233010	165660	199335	2
D0MZ17	D0MZ17	D0MZ17	1066	4	4	4	1	4	4	4					0					0			426900	426900	1					0					0					0
D0MZC7	D0MZC7	D0MZC7	1090	4	4	4	1	4	4	4		1428500		1428500	1	2126300	1031500		1578900	2		1026900	1197500	1112200	2	1487100	1524200	838690	1283330	3	2103800	2236600		2170200	2		1225300	1124800	1175050	2
D0MZK1	D0MZK1	D0MZK1	1114	4	4	4	1	4	4	4	928080	1251600	1792700	1.32413e+06	3	902220	2381500	1677900	1.65387e+06	3	2536800	1459800	2192800	2.06313e+06	3	1300800	847600	1340600	1163000	3	1289800	1024600	1690300	1334900	3	1659000	787160	1968200	1.47145e+06	3
D0MZS2	D0MZS2	D0MZS2	1137	4	4	4	1	4	4	4	701910	227270	782180	570453	3	518160	245430	495860	419817	3	474770	307870	232460	338367	3	505410		279140	392275	2	392920	285260	436420	371533	3	737570	325860	1073900	712443	3
D0MZS6	D0MZS6	D0MZS6	1138	4	4	4	1	4	4	4	254480	317590	264860	278977	3		397550	266460	332005	2	266560	279420	240270	262083	3	214800	272950		243875	2	225790		302460	264125	2	233580	388760	341210	321183	3
D0MZW3	D0MZW3	D0MZW3	1146	4	4	4	1	4	4	4		513190	696810	605000	2	429370		429460	429415	2		391890	707210	549550	2		520000	669800	594900	2			714220	714220	1		451510	482410	466960	2
D0MZW6	D0MZW6	D0MZW6	1149	4	4	4	1	4	4	4	372210	355260		363735	2	440600	512380		476490	2		414890	384860	399875	2	408560	455540	434720	432940	3	207510		183850	195680	2	360730	354030	474690	396483	3
D0N029	D0N029	D0N029	1171	4	4	4	1	4	4	4		266840	838280	552560	2		430120		430120	1		392050	435710	413880	2			264930	264930	1					0		245850	279670	262760	2
D0N051	D0N051	D0N051	1183	4	4	4	1	4	4	4		2334500		2334500	1					0					0					0					0					0
D0N083	D0N083	D0N083	1196	4	4	4	1	4	4	4		358660		358660	1					0			604200	604200	1		328090		328090	1		325010		325010	1		300460		300460	1
D0N0I1	D0N0I1	D0N0I1	1220	4	4	4	1	4	4	4		289960		289960	1		321700		321700	1		322710	323890	323300	2					0					0		374130		374130	1
D0N112	D0N112	D0N112	1235	4	4	4	1	4	4	4	524890			524890	1	391270	550670		470970	2		417030	4153000	2285015	2	556260	1602100	302220	820193	3		981550		981550	1		390510	403300	396905	2
D0N116	D0N116	D0N116	1238	4	4	4	1	4	4	4	252880	1876200	2007800	1378960	3	1352000	1006300	545960	968087	3		1826600	3084900	2455750	2	711510	3658700	1855500	2.07524e+06	3	993500	1100900		1047200	2	1169200	2660900	1166700	1665600	3
D0N191	D0N191	D0N191	1255	4	4	4	1	4	4	4					0					0					0					0					0		412590		412590	1
D0N1N6	D0N1N6	D0N1N6	1292	4	4	4	1	4	4	4	973860	1291900	638740	968167	3	1190900			1190900	1		1156100	1339800	1247950	2		1209600	896200	1052900	2	1276900	902340	605960	928400	3	1219100	1218900		1219000	2
D0N1Q0	D0N1Q0	D0N1Q0	1294	4	4	4	1	4	4	4	24966000			24966000	1					0					0	3999800			3999800	1					0			2034500	2034500	1
D0N1T7	D0N1T7	D0N1T7	1306	4	4	4	1	4	4	4					0	308050	321830		314940	2	298940		264120	281530	2		445730		445730	1					0			215920	215920	1
D0N1W0	D0N1W0	D0N1W0	1314	4	4	4	1	4	4	4	1814000	1385400	1257700	1485700	3	918470		822890	870680	2		1276900		1276900	1	1158000	902170	663060	907743	3	1890200	866760	1105500	1.28749e+06	3	1631200	1015600	805010	1.1506e+06	3
D0N281	D0N281	D0N281	1341	4	4	4	1	4	4	4		234750	448170	341460	2	500720	226640	355800	361053	3			293450	293450	1		111570	106780	109175	2	219640		326680	273160	2	215690	632550	473100	440447	3
D0N2G2	D0N2G2	D0N2G2	1359	4	4	4	1	4	4	4	337940	344120	2237000	973020	3					0		941250	1857800	1399525	2	1194300		1487700	1341000	2	346950		1710300	1028625	2	323170	247580	1855200	808650	3
D0N2K7	D0N2K7	D0N2K7	1367	4	4	4	1	4	4	4			1026700	1026700	1	884530	609880	1089300	861237	3			611600	611600	1	617790			617790	1			905560	905560	1		482610	816350	649480	2
D0N2Q8	D0N2Q8	D0N2Q8	1372	4	4	4	1	4	4	4			226830	226830	1			238390	238390	1			169410	169410	1			178400	178400	1			179680	179680	1			279650	279650	1
D0N2W2	D0N2W2	D0N2W2	1388	4	4	4	1	4	4	4	283600	142040	119950	181863	3	158730	166000	227740	184157	3	169660		130330	149995	2	164290	134910		149600	2	216710			216710	1	226770	223510		225140	2
D0N352	D0N352	D0N352	1421	4	4	4	1	4	4	4	203590	268210	449090	306963	3		233220	728950	481085	2		228040	270950	249495	2		233420	259460	246440	2			371250	371250	1	406270	267190	792240	488567	3
D0N3A7	D0N3A7	D0N3A7	1442	4	4	4	1	4	4	4					0					0			199100	199100	1					0					0					0
D0N3B3	D0N3B3	D0N3B3	1445	4	4	4	1	4	4	4		277770		277770	1	710290	146620	194550	350487	3	237030		887520	562275	2	207350	432410	196820	278860	3	175330	336770		256050	2	155760	391250	147660	231557	3
D0N3L8	D0N3L8	D0N3L8	1466	4	4	4	1	4	4	4	187400	334120	232760	251427	3	231350	124100	188140	181197	3		171500	303790	237645	2		384450	268330	326390	2			324330	324330	1	208910	242960	154050	201973	3
D0N3P0	D0N3P0	D0N3P0	1470	4	4	4	1	4	4	4	601580	399620	691270	564157	3	440290	252640	732340	475090	3		275160	352080	313620	2		261060	322440	291750	2			978100	978100	1	571340	488710	1228800	762950	3
D0N3R8	D0N3R8	D0N3R8	1476	4	4	4	1	4	4	4		1173100		1173100	1		2471900		2471900	1					0	3283300		717530	2000415	2		695510		695510	1		4100800		4100800	1
D0N3X9	D0N3X9	D0N3X9	1488	4	4	4	1	4	4	4	209260	340160		274710	2	417280	259120		338200	2	269140		630660	449900	2		357750		357750	1		595830		595830	1		346010		346010	1
D0N453	D0N453	D0N453	1509	4	4	4	1	4	4	4		499580	249790	374685	2	681360	680200	278360	546640	3	1274800	537070	767050	859640	3	425140	556040	146450	375877	3		149340		149340	1	282580	326770		304675	2
D0N466	D0N466	D0N466	1514	4	4	4	1	4	4	4		206130		206130	1	144520	136300		140410	2		162320	155990	159155	2					0					0					0
D0N4A0	D0N4A0	D0N4A0	1521	4	4	4	1	4	4	4	3371900	1216000		2293950	2	1265200	1537400		1401300	2	1362200	1479400	1373300	1.40497e+06	3					0		1785800		1785800	1	2887800		961120	1924460	2
D0N4B2	D0N4B2	D0N4B2	1523	4	4	4	1	4	4	4		680690		680690	1		605810		605810	1	582640		738280	660460	2	563680			563680	1					0		707190		707190	1
D0N4C2	D0N4C2	D0N4C2	1526	4	4	4	1	4	4	4			687750	687750	1	537600			537600	1			602580	602580	1		382260	507050	444655	2					0	993720			993720	1
D0N4F8	D0N4F8	D0N4F8	1535	4	4	4	1	4	4	4					0					0					0					0					0	1563300			1563300	1
D0N4M3	D0N4M3	D0N4M3	1555	4	4	4	1	4	4	4					0					0			1251200	1251200	1					0					0					0
D0N4N8	D0N4N8	D0N4N8	1557	4	4	4	1	4	4	4		719220	624840	672030	2			632930	632930	1		524120	561560	542840	2	826140	438440	530090	598223	3			634550	634550	1		487640	664950	576295	2
D0N4U5	D0N4U5	D0N4U5	1571	4	4	4	1	4	4	4	419790	267070		343430	2		208960	885280	547120	2					0		376050	390600	383325	2					0		228310		228310	1
D0N507	D0N507	D0N507	1587	4	4	4	1	4	4	4	392190	393530	740190	508637	3	310680		1031300	670990	2	229130	342070	402440	324547	3	314300	230690	436750	327247	3	398870		513340	456105	2	587500	363790	981540	644277	3
D0N545	D0N545	D0N545	1593	4	4	4	1	4	4	4					0		261750		261750	1		330270		330270	1		426950		426950	1		331050		331050	1	307630	390040		348835	2
D0N549	D0N549	D0N549	1595	4	4	4	1	4	4	4	262440	188860	924210	458503	3	274890	227500	692070	398153	3			151790	151790	1		139820	403120	271470	2		289650	549850	419750	2	137510		942700	540105	2
D0N558	D0N558	D0N558	1597	4	4	4	1	4	4	4		303340		303340	1					0			768200	768200	1			149350	149350	1					0					0
D0N5M1	D0N5M1	D0N5M1	1636	4	4	4	1	4	4	4	186300		499240	342770	2	200910	119240	617840	312663	3		105900	143770	124835	2			377430	377430	1			564570	564570	1	222000	109840	677000	336280	3
D0N5M3	D0N5M3	D0N5M3	1637	4	4	4	1	4	4	4		399650		399650	1					0			483500	483500	1		339580		339580	1					0					0
D0N5T5	D0N5T5	D0N5T5	1650	4	4	4	1	4	4	4	1030400	2175700	500610	1235570	3	4534000	1287600	1660200	2.49393e+06	3		1183600	2952100	2067850	2	627870		1008200	818035	2	1112300		1857100	1484700	2	2167200	1390000	2006100	1.85443e+06	3
D0N5V8	D0N5V8	D0N5V8	1658	4	4	4	1	4	4	4	416190	322500	651060	463250	3	242930		438520	340725	2	233860	231720	309900	258493	3	254300			254300	1			337660	337660	1	421600	315620	885010	540743	3
D0N5X3	D0N5X3	D0N5X3	1661	4	4	4	1	4	4	4		1625200		1625200	1	2054900	1035200	827560	1.30589e+06	3	468630	881480	1888900	1079670	3	1112800	2347200	1458700	1.63957e+06	3	525120	955830	877490	786147	3	550850	1268000	589420	802757	3
D0N6F6	D0N6F6	D0N6F6	1697	4	4	4	1	4	4	4	1191400	970220		1080810	2	603550	1773800		1188675	2		1436700	533820	985260	2		790100	2598400	1694250	2	1298900		1026300	1162600	2	2161900	786110	1801300	1.5831e+06	3
D0N6L9	D0N6L9	D0N6L9	1705	4	4	4	1	4	4	4					0					0			1045900	1045900	1					0					0					0
D0N6Q0	D0N6Q0	D0N6Q0	1713	4	4	4	1	4	4	4	411330	515840		463585	2	470500	535950		503225	2		544840	543590	544215	2		476530	400700	438615	2		358430		358430	1		528680		528680	1
D0N6R7	D0N6R7	D0N6R7	1719	4	4	4	1	4	4	4	1513100	796980		1155040	2	3352300	2095200		2723750	2	2022500	1285300	2259600	1855800	3		1009900	704680	857290	2	1383800			1383800	1	1003100	1105300	846430	984943	3
D0N6S5	D0N6S5	D0N6S5	1721	4	4	4	1	4	4	4			367960	367960	1		244210		244210	1		379750	605900	492825	2	352930	399570	346710	366403	3			418580	418580	1		398680	589410	494045	2
D0N6V9	D0N6V9	D0N6V9	1727	4	4	4	1	4	4	4		692230	761220	726725	2	513230		994430	753830	2		415980	288830	352405	2	274210		692130	483170	2	343740		1640100	991920	2	657220	517530	2036700	1.07048e+06	3
D0N6X2	D0N6X2	D0N6X2	1730	4	4	4	1	4	4	4	470620	439920	743760	551433	3	308630	349100	472970	376900	3		382260		382260	1	279840		480760	380300	2	293550		765850	529700	2	464010	427410	282120	391180	3
D0N6Z7	D0N6Z7	D0N6Z7	1738	4	4	4	1	4	4	4	243870	254240	134660	210923	3	303140		254360	278750	2	240320	250210	922970	471167	3	182680	255520	184570	207590	3	202590		157200	179895	2	178860	396250	373910	316340	3
D0N799	D0N799	D0N799	1771	4	4	4	1	4	4	4		2579500	2411400	2495450	2	4556700	2194000	3778200	3.50963e+06	3	2584700	2875300	1948400	2.46947e+06	3		2203100	2688000	2445550	2	5028700		6920100	5974400	2	6086000		6898500	6492250	2
D0N7F1	D0N7F1	D0N7F1	1782	4	4	4	1	4	4	4	377670		415310	396490	2		219110	433350	326230	2			360100	360100	1		257180	361510	309345	2		456590	483750	470170	2	495920	443240	360260	433140	3
D0N7F8	D0N7F8	D0N7F8	1787	4	4	4	1	4	4	4	380660	398290		389475	2	809280	417040		613160	2	439520	547030	320130	435560	3	222500		116160	169330	2	461170		386170	423670	2	866660	353660	368010	529443	3
D0N7P8	D0N7P8	D0N7P8	1809	4	4	4	1	4	4	4	205380	298990		252185	2	544530	1010100		777315	2	522720	570090	497530	530113	3	256580	847480	191410	431823	3	226880	238260		232570	2		273150		273150	1
D0N7R1	D0N7R1	D0N7R1	1813	4	4	4	1	4	4	4		228330		228330	1					0					0		141880		141880	1					0					0
D0N7R5	D0N7R5	D0N7R5	1815	4	4	4	1	4	4	4	85791000	85302000	19704000	63599000	3	71847000	55875000	54021000	60581000	3	38240000	73782000	107220000	7.30807e+07	3	53106000	75798000	98928000	75944000	3	56193000	78887000	133510000	89530000	3	58832000	84713000	118890000	8.74783e+07	3
D0N7S0	D0N7S0	D0N7S0	1816	4	4	4	1	4	4	4					0					0			578280	578280	1			265650	265650	1			386880	386880	1	287090	300560	435220	340957	3
D0N7X0	D0N7X0	D0N7X0	1832	4	4	4	1	4	4	4	199640			199640	1	333570	363230		348400	2	385550	394620	285420	355197	3		389420		389420	1					0					0
D0N7X5	D0N7X5	D0N7X5	1834	4	4	4	1	4	4	4	786660	1745300		1265980	2	2321400	1642400		1981900	2	1621800	1726900	4745300	2698000	3	2312100	2789200	3157900	2.75307e+06	3	1035200	2280600		1657900	2		1960800	2329100	2144950	2
D0N841	D0N841	D0N841	1854	4	4	4	1	4	4	4					0					0					0					0	266370			266370	1					0
D0N854	D0N854	D0N854	1858	4	4	4	1	4	4	4					0					0			337820	337820	1					0					0					0
D0N8D4	D0N8D4	D0N8D4	1875	4	4	4	1	4	4	4					0	1090500			1090500	1					0					0					0		285630		285630	1
D0N8X6	D0N8X6	D0N8X6	1900	4	4	4	1	4	4	4					0					0			276990	276990	1					0					0					0
D0N983	D0N983	D0N983	1925	4	4	4	1	4	4	4	649630	895320		772475	2	265290			265290	1	392110	465740	627400	495083	3	254850	800170	266890	440637	3	335440		182850	259145	2	367230	426380	258670	350760	3
D0N9A3	D0N9A3	D0N9A3	1936	4	4	4	1	4	4	4	754450	608440	1615500	992797	3	483560	436690	1315700	745317	3	658230	427050	741220	608833	3	677120	773950	1224900	891990	3	914490	1041100	542350	832647	3	1023600		1498000	1260800	2
D0N9A7	D0N9A7	D0N9A7	1939	4	4	4	1	4	4	4					0					0			292030	292030	1					0					0					0
D0N9B6	D0N9B6	D0N9B6	1944	4	4	4	1	4	4	4		97810		97810	1					0			142730	142730	1			77237	77237	1					0		72589		72589	1
D0N9G1	D0N9G1	D0N9G1	1956	4	4	4	1	4	4	4			781040	781040	1					0					0					0					0			1198800	1198800	1
D0N9K0	D0N9K0	D0N9K0	1968	4	4	4	1	4	4	4		228680		228680	1		253610		253610	1		254100	366190	310145	2		313800		313800	1	257630			257630	1	223310			223310	1
D0N9U5	D0N9U5	D0N9U5	1988	4	4	4	1	4	4	4	362460	609200	374420	448693	3	516960	318210	352830	396000	3	498550	552160	640530	563747	3	384090	958420	720780	687763	3	502850		335030	418940	2	508930	1018200	425150	650760	3
D0N9W7	D0N9W7	D0N9W7	1991	4	4	4	1	4	4	4					0					0					0					0					0			1999500	1999500	1
D0NA51	D0NA51	D0NA51	2014	4	4	4	1	4	4	4	1431200	2251200		1841200	2	1129100	1296300		1212700	2		1089700	1291300	1190500	2	818590	1095900	756980	890490	3	510130			510130	1	1510400	879070		1194735	2
D0NAA5	D0NAA5	D0NAA5	2025	4	4	4	1	4	4	4		278460		278460	1	314840	227080		270960	2			392890	392890	1					0	434820		481350	458085	2	410140			410140	1
D0NAG1	D0NAG1	D0NAG1	2040	4	4	4	1	4	4	4					0					0			211770	211770	1					0					0					0
D0NAG7	D0NAG7	D0NAG7	2041	5	4	4	1	5	4	4					0	562930			562930	1			445860	445860	1		510770		510770	1					0					0
D0NAJ0	D0NAJ0	D0NAJ0	2048	4	4	4	1	4	4	4	297450	964720		631085	2		385270		385270	1		805230	868500	836865	2	399520	637890	873700	637037	3		544960		544960	1	443850	552660	373110	456540	3
D0NAL0	D0NAL0	D0NAL0	2055	4	4	4	1	4	4	4	832730	432430	1121900	795687	3		313160	1291000	802080	2		415380	394020	404700	2	506000		616980	561490	2	479800		918860	699330	2			1285300	1285300	1
D0NAM0	D0NAM0	D0NAM0	2057	4	4	4	1	4	4	4		776130		776130	1	552920			552920	1	510860	579630	1478300	856263	3	694360	711100	812220	739227	3	684770			684770	1		633070	841390	737230	2
D0NAN8	D0NAN8	D0NAN8	2064	4	4	4	1	4	4	4	8397200	9227600	8477200	8.70067e+06	3	12446000	10285000	8395800	10375600	3	10424000	6841500	17219000	1.14948e+07	3	15697000	20531000	14755000	1.69943e+07	3	8173500	26895000	8419700	1.44961e+07	3	8129700	14988000	5748300	9622000	3
D0NBE1	D0NBE1	D0NBE1	2128	4	4	4	1	4	4	4					0					0			208110	208110	1					0					0					0
D0NBI7	D0NBI7	D0NBI7	2137	4	4	4	1	4	4	4		309250		309250	1		280510		280510	1			329990	329990	1		236080	221350	228715	2					0		268140		268140	1
D0NBZ3	D0NBZ3	D0NBZ3	2163	4	4	4	1	4	4	4		6602700		6602700	1	16277000	5738400	1186200	7.73387e+06	3		7001400	18213000	12607200	2	2464700	9928500	4286600	5.55993e+06	3	1861300	4901900	2167500	2976900	3	2532800	6414700	2743800	3897100	3
D0NC00	D0NC00	D0NC00	2169	4	4	4	1	4	4	4	3349900	2565700	3346500	3.08737e+06	3	1821600	1397400	1840600	1.68653e+06	3	1476300	916910	1979800	1457670	3	2320100	1929100	2182300	2.14383e+06	3	2651000	2437600	2660100	2582900	3	2178500	1957400	2454400	2.19677e+06	3
D0NC02	D0NC02	D0NC02	2171	4	4	4	1	4	4	4	129490	183110		156300	2					0			296350	296350	1		162740	132490	147615	2					0		372130	142950	257540	2
D0NC08	D0NC08	D0NC08	2176	4	4	4	1	4	4	4	26946000	16186000	4127400	1.57531e+07	3	6811900	7326200	8613400	7.58383e+06	3		29077000	30257000	29667000	2	8705200	5955900	24020000	12893700	3		6895800	22379000	14637400	2	28529000	4529000	19750000	1.76027e+07	3
D0NC11	D0NC11	D0NC11	2178	4	4	4	1	4	4	4		548280		548280	1	579770			579770	1			400660	400660	1					0		553390		553390	1		727980		727980	1
D0NCA5	D0NCA5	D0NCA5	2212	4	4	4	1	4	4	4	1414200	2834800	2328800	2192600	3	3078000	2478300	2364900	2640400	3	4087500	4647900	2648800	3.79473e+06	3	4885200	3744400	4003400	4211000	3	4269800	3636300	2014500	3.30687e+06	3	1399300	4981300	4621000	3667200	3
D0NCH1	D0NCH1	D0NCH1	2231	4	4	4	1	4	4	4	765910		544660	655285	2	716830	1131500	1192300	1.01354e+06	3	810110	780710	1682300	1091040	3	289490	1345100	1765400	1133330	3		923520	624720	774120	2	418340	1053900	1274000	915413	3
D0NCP1	D0NCP1	D0NCP1	2253	4	4	4	1	4	4	4	4495900	3692800	8832100	5673600	3	3586200	3001400	14873000	7.15353e+06	3		4266900	4724400	4495650	2	3483500		4325300	3904400	2	3656700		5170400	4413550	2	8454300	5471600	9113800	7679900	3
D0NCR7	D0NCR7	D0NCR7	2257	4	4	4	1	4	4	4	1008100			1008100	1	914020	1070200	511630	831950	3	679920	619950	1183300	827723	3	774270	344590	910060	676307	3			813430	813430	1			541180	541180	1
D0NCS2	D0NCS2	D0NCS2	2258	4	4	4	1	4	4	4	6703100	13821000	5892000	8.80537e+06	3	9508600	7056200	6698800	7.75453e+06	3	6847500	6153100	13311000	8.77053e+06	3	3409900	5435000	9153800	5.99957e+06	3	4139400	1658400	2790800	2.86287e+06	3	5713000	3065300	8477900	5.75207e+06	3
D0NCY2	D0NCY2	D0NCY2	2280	4	4	4	1	4	4	4	3428300			3428300	1	3482600			3482600	1	4456600			4456600	1	5401900	3525300		4463600	2		2436600	3511400	2974000	2			3295200	3295200	1
D0NDA7	D0NDA7	D0NDA7	2318	4	4	4	1	4	4	4					0		3027400		3027400	1		4368300		4368300	1	2391100	6725300		4558200	2					0	1920000	5246800		3583400	2
D0NDE2	D0NDE2	D0NDE2	2325	4	4	4	1	4	4	4		134780		134780	1	151590	210420		181005	2		175790	249770	212780	2	105710	148810		127260	2					0			136020	136020	1
D0NDE3	D0NDE3	D0NDE3	2326	4	4	4	1	4	4	4	393050	439340	1079800	637397	3	250610	322040	347710	306787	3		447830	457950	452890	2	369940	466750	382080	406257	3			1456500	1456500	1	1514900	193240	1678600	1.12891e+06	3
D0NDI0	D0NDI0	D0NDI0	2336	4	4	4	1	4	4	4		326970	760380	543675	2	231380		340370	285875	2	157670	286570	549790	331343	3	220410	322700	663340	402150	3			487090	487090	1	251470	457410	314860	341247	3
D0NDJ0	D0NDJ0	D0NDJ0	2337	4	4	4	1	4	4	4		1830100		1830100	1					0	2065500	3088200	3380400	2844700	3	2869700	2318200		2593950	2	3022900			3022900	1		3270700		3270700	1
D0NDK1	D0NDK1	D0NDK1	2339	4	4	4	1	4	4	4					0					0			569360	569360	1					0					0					0
D0NDZ1	D0NDZ1	D0NDZ1	2371	4	4	4	1	4	4	4		457040	357950	407495	2	758900	630680		694790	2		570450	730950	650700	2	308440	551210		429825	2					0	272590	464870	394760	377407	3
D0NE13	D0NE13	D0NE13	2372	4	4	4	1	4	4	4	563420	866290	1041000	823570	3		806890	1109900	958395	2			636230	636230	1		865650	935870	900760	2	644860		1169000	906930	2		480950	1444900	962925	2
D0NE24	D0NE24	D0NE24	2375	4	4	4	1	4	4	4					0					0					0					0	207500			207500	1					0
D0NEA6	D0NEA6	D0NEA6	2397	4	4	4	1	4	4	4		663350		663350	1	611550			611550	1			539320	539320	1		633640		633640	1					0		691780		691780	1
D0NEF2	D0NEF2	D0NEF2	2404	4	4	4	1	4	4	4	4813000	3933600		4373300	2	3662400	3606300	3858900	3709200	3	3119300	3688500	4277500	3695100	3	3224200	5067500	6323400	4871700	3	3255400	3496200	8557000	5.10287e+06	3	5270900	3770500	7652600	5.56467e+06	3
D0NEM5	D0NEM5	D0NEM5	2428	4	4	4	1	4	4	4			132980	132980	1		104330		104330	1					0					0					0			197130	197130	1
D0NEY3	D0NEY3	D0NEY3	2454	4	4	4	1	4	4	4		372320		372320	1					0		206190	324690	265440	2			272190	272190	1					0		318130		318130	1
D0NF83	D0NF83	D0NF83	2474	4	4	4	1	4	4	4					0		379540		379540	1		291280		291280	1					0					0					0
D0NFE8	D0NFE8	D0NFE8	2497	4	4	4	1	4	4	4	318740	1151200		734970	2	326340	962560	621490	636797	3	610580	939910	1245800	932097	3	839510	985340	599230	808027	3	550160	955980	196250	567463	3	258180	1804700	607960	890280	3
D0NFF1	D0NFF1	D0NFF1	2499	4	4	4	1	4	4	4					0		1954600		1954600	1					0	1244700			1244700	1					0					0
D0NFP1	D0NFP1	D0NFP1	2511	4	4	4	1	4	4	4					0					0		280210	281310	280760	2			201960	201960	1					0	119800	171790		145795	2
D0NFW0	D0NFW0	D0NFW0	2537	12	4	4	1	12	4	4	390090	897560		643825	2	1018200	750930		884565	2	1066100	784670	1483500	1.11142e+06	3	591390	937120	904090	810867	3					0	384760	697470		541115	2
D0NG19	D0NG19	D0NG19	2555	4	4	4	1	4	4	4	1649300			1649300	1	1588900			1588900	1	1208100		1611300	1409700	2	1383000	1574700		1478850	2					0		1148000		1148000	1
D0NG60	D0NG60	D0NG60	2569	4	4	4	1	4	4	4		820760		820760	1	827780			827780	1		675460	749060	712260	2		611770	842660	727215	2		842220		842220	1		941690		941690	1
D0NG88	D0NG88	D0NG88	2580	4	4	4	1	4	4	4		303850	370580	337215	2			970600	970600	1					0			267820	267820	1			767650	767650	1			761460	761460	1
D0NGF3	D0NGF3	D0NGF3	2604	4	4	4	1	4	4	4	785420	261530	1337300	794750	3	204400			204400	1		218040	242620	230330	2		202500	276890	239695	2			1703500	1703500	1		244790	489290	367040	2
D0NGH4	D0NGH4	D0NGH4	2611	4	4	4	1	4	4	4	282780	659010	839280	593690	3	1236600	593990	2345600	1.39206e+06	3	752520	691140	1118500	854053	3	1080300	765850	2044500	1.29688e+06	3	818450	1418000	1576000	1.27082e+06	3	1324100	641200	2787300	1584200	3
D0NGM2	D0NGM2	D0NGM2	2621	4	4	4	1	4	4	4	499530	1016100		757815	2		634950		634950	1		619450	392170	505810	2	590340	813320	422780	608813	3					0	481520	961530		721525	2
D0NGN8	D0NGN8	D0NGN8	2623	4	4	4	1	4	4	4					0		405010		405010	1		472660		472660	1					0					0					0
D0NGS0	D0NGS0	D0NGS0	2625	4	4	4	1	4	4	4	452730	742360		597545	2	1931200	731030	1039000	1.23374e+06	3	894860	655400	1369600	973287	3		1270700	1014200	1142450	2		2409700		2409700	1		857920	909770	883845	2
D0NH56	D0NH56	D0NH56	2645	5	4	4	1	5	4	4		494590		494590	1	477970	615640		546805	2		569070	227830	398450	2	383420	326590		355005	2					0		525850		525850	1
D0NH90	D0NH90	D0NH90	2654	4	4	4	1	4	4	4	23278000		26096000	24687000	2	12389000	12739000	23779000	1.63023e+07	3		56545000		56545000	1		3578000	7013400	5295700	2	20352000		29791000	25071500	2	15024000		4119300	9571650	2
D0NH96	D0NH96	D0NH96	2656	4	4	4	1	4	4	4		419220	127420	273320	2	381020			381020	1		255970	495400	375685	2	200390	220620	188960	203323	3	156670	263820		210245	2		544470		544470	1
D0NHA7	D0NHA7	D0NHA7	2660	4	4	4	1	4	4	4	29357000	22268000	5210400	1.89451e+07	3	18880000	22987000	4765600	15544200	3	28694000	20234000	39698000	29542000	3	22456000	19722000	10138000	1.74387e+07	3	16092000	7937400	2635900	8.88843e+06	3	16953000	17594000	7257600	1.39349e+07	3
D0NHC7	D0NHC7	D0NHC7	2667	4	4	4	1	4	4	4		71975		71975	1	212630			212630	1					0					0					0					0
D0NHF8	D0NHF8	D0NHF8	2677	4	4	4	1	4	4	4					0					0		187570	234960	211265	2					0					0					0
D0NHQ6	D0NHQ6	D0NHQ6	2705	4	4	4	1	4	4	4		301000	536890	418945	2			481760	481760	1		265820	122310	194065	2	214660		273460	244060	2			678980	678980	1	228840	236770	918140	461250	3
D0NHT1	D0NHT1	D0NHT1	2709	4	4	4	1	4	4	4	170770	626370	1056900	618013	3	145050	194180	2302400	880543	3		173090		173090	1			183530	183530	1			239480	239480	1	577190	122530	1848900	849540	3
D0NI65	D0NI65	D0NI65	2728	4	4	4	1	4	4	4	1108800	1010000	4482200	2.20033e+06	3	813000	1384900	2534700	1.57753e+06	3	376000	852920	793700	674207	3	305360	338240	881060	508220	3	1133800	1215400	2651300	1.66683e+06	3	798450	1053900	5280300	2377550	3
D0NIC0	D0NIC0	D0NIC0	2738	6	4	4	1	6	4	4	6969100	2906000	7752700	5.87593e+06	3	633230	23918000	9072700	1.1208e+07	3	8736200	3728800	5000800	5.82193e+06	3	1691600	1522100	4099100	2437600	3	9479700	9697200	7698300	8958400	3	13396000	3206100	6755500	7.78587e+06	3
D0NIT3	D0NIT3	D0NIT3	2776	4	4	4	1	4	4	4	5057500	3191600	7535900	5.26167e+06	3	6691500	4808600	3153700	4884600	3	5600300	1939900	3468900	3669700	3		1983600	3834300	2908950	2	2199800	3313000	4677500	3.39677e+06	3	8649200	3625700	3054600	5.10983e+06	3
D0NIV6	D0NIV6	D0NIV6	2789	4	4	4	1	4	4	4	147270	375600		261435	2		126870		126870	1	192560	164610	421120	259430	3	208580	472540		340560	2	128890			128890	1		325120	190900	258010	2
D0NJ15	D0NJ15	D0NJ15	2795	4	4	4	1	4	4	4		461190		461190	1	320570	542260		431415	2	312310	404860	379390	365520	3	407900	533880	294600	412127	3	484230			484230	1		374420		374420	1
D0NJ33	D0NJ33	D0NJ33	2804	4	4	4	1	4	4	4		533190		533190	1	839320	1012500		925910	2	726860	278100	467390	490783	3	271430	261330	404080	312280	3					0		651660		651660	1
D0NJ34	D0NJ34	D0NJ34	2805	4	4	4	1	4	4	4		121000		121000	1					0			267630	267630	1		146330		146330	1					0					0
D0NJ68	D0NJ68	D0NJ68	2816	4	4	4	1	4	4	4		349340		349340	1	267300			267300	1	278220		160740	219480	2	280740		155380	218060	2		377210	134530	255870	2	280330	326030		303180	2
D0NJ71	D0NJ71	D0NJ71	2818	4	4	4	1	4	4	4		478220		478220	1					0			712240	712240	1					0					0					0
D0NJ88	D0NJ88	D0NJ88	2821	4	4	4	1	4	4	4					0	757390	599020		678205	2		743160		743160	1		349060		349060	1					0		527130		527130	1
D0NJ90	D0NJ90	D0NJ90	2823	4	4	4	1	4	4	4	501460	2406200	322870	1.07684e+06	3	1853300	2057000	317930	1409410	3	1647000	1651200	2190400	1.82953e+06	3	2078200	1703000	3347800	2.37633e+06	3			444210	444210	1	528650		1120700	824675	2
D0NJL6	D0NJL6	D0NJL6	2862	4	4	4	1	4	4	4		1056000	1574900	1315450	2	615450	860190		737820	2			872830	872830	1					0			871040	871040	1					0
D0NJQ1	D0NJQ1	D0NJQ1	2866	4	4	4	1	4	4	4					0		168550		168550	1					0					0					0					0
D0NJU7	D0NJU7	D0NJU7	2878	4	4	4	1	4	4	4		358080		358080	1	342100	387940		365020	2	387310	480470	1293600	720460	3	284090	702150	312890	433043	3	190400	694650		442525	2		372280		372280	1
D0NJX8	D0NJX8	D0NJX8	2886	4	4	4	1	4	4	4					0	1609800	2775900		2192850	2		650330	13705000	7177665	2		2919500		2919500	1					0			5496700	5496700	1
D0NJY8	D0NJY8	D0NJY8	2889	4	4	4	1	4	4	4		117260		117260	1					0					0					0					0					0
D0NK05	D0NK05	D0NK05	2892	4	4	4	1	4	4	4		335840		335840	1	1064300	778310		921305	2		670880	1658700	1164790	2	1259000	1265300	543750	1.02268e+06	3	717610	1622700		1170155	2		415960	479650	447805	2
D0NK35	D0NK35	D0NK35	2898	4	4	4	1	4	4	4					0					0			856130	856130	1					0					0					0
D0NK81	D0NK81	D0NK81	2904	4	4	4	1	4	4	4	444620	241920	555840	414127	3		201430	283940	242685	2		267830	274560	271195	2	697910	653380	601800	651030	3	721580		462530	592055	2	317910	170260	282950	257040	3
D0NKN2	D0NKN2	D0NKN2	2935	4	4	4	1	4	4	4	166390	155020	520500	280637	3	210380	164690	507910	294327	3		124650	224010	174330	2	119550	110920	245910	158793	3	139360	208270	574530	307387	3	199150	163350	459950	274150	3
D0NKQ7	D0NKQ7	D0NKQ7	2944	4	4	4	1	4	4	4		1101600		1101600	1		690490		690490	1	693350	1297400	780970	923907	3		1361100		1361100	1		1234600	1572200	1403400	2		1598500		1598500	1
D0NKX3	D0NKX3	D0NKX3	2963	4	4	4	1	4	4	4	2413800	2865500	4634100	3.30447e+06	3	1514100	2473800	4034700	2674200	3		3267900	2906500	3087200	2		5961000	3766500	4863750	2			2596600	2596600	1	2139300	3885800	7527100	4517400	3
D0NKZ1	D0NKZ1	D0NKZ1	2971	4	4	4	1	4	4	4	901970	617850		759910	2	658370			658370	1	778510	1206700	2372600	1.4526e+06	3		2358400	788780	1573590	2		2070100	427720	1248910	2		1033200	1781700	1407450	2
D0NL29	D0NL29	D0NL29	2980	4	4	4	1	4	4	4		630260	512230	571245	2					0					0			1437500	1437500	1					0		626480	1487700	1057090	2
D0NL69	D0NL69	D0NL69	2982	4	4	4	1	4	4	4		818050		818050	1	786280			786280	1		528800	466830	497815	2		684010		684010	1					0					0
D0NL96	D0NL96	D0NL96	2990	4	4	4	1	4	4	4	2721000	1920300		2320650	2	9372400	8260600		8816500	2	1998300	5206100	9843900	5.68277e+06	3	5844800	6580200	6222900	6.21597e+06	3	4375000	6808000	3027400	4736800	3	921540	4941500	3058100	2.97371e+06	3
D0NLB3	D0NLB3	D0NLB3	2993	4	4	4	1	4	4	4		527880		527880	1	895300	485640		690470	2	353630	336930	217540	302700	3	231360	608150	469490	436333	3			154350	154350	1		403030	249980	326505	2
D0NLB4	D0NLB4	D0NLB4	2994	4	4	4	1	4	4	4					0	275870			275870	1		296660	409210	352935	2		329440		329440	1					0		303720		303720	1
D0NLG7	D0NLG7	D0NLG7	3003	4	4	4	1	4	4	4		585860		585860	1	718190	478770		598480	2		559590	949360	754475	2		755080	524480	639780	2					0		703340		703340	1
D0NLI9	D0NLI9	D0NLI9	3011	4	4	4	1	4	4	4		820950		820950	1	724150	619620		671885	2	567780	492820	582700	547767	3					0	495600			495600	1		580280	570940	575610	2
D0NLK9	D0NLK9	D0NLK9	3019	4	4	4	1	4	4	4		255070		255070	1		210800		210800	1		352600	412550	382575	2		289120		289120	1			416310	416310	1					0
D0NLL5	D0NLL5	D0NLL5	3021	4	4	4	1	4	4	4	627230	567810	837980	677673	3	250750	258740	688830	399440	3	274950	409880	472180	385670	3	382560	201440	539120	374373	3	361160		558850	460005	2	557890	299960	487470	448440	3
D0NLS1	D0NLS1	D0NLS1	3042	4	4	4	1	4	4	4	178410	128840		153625	2	193600	197000		195300	2		168950	133600	151275	2			146800	146800	1	134380			134380	1	164000	132830		148415	2
D0NLZ4	D0NLZ4	D0NLZ4	3068	4	4	4	1	4	4	4		330330		330330	1		258630	153090	205860	2		223510	846440	534975	2	267140	867220	284990	473117	3					0		551890		551890	1
D0NME7	D0NME7	D0NME7	3095	4	4	4	1	4	4	4		278420		278420	1	285360	227280		256320	2	282490	214630	522490	339870	3	184060	565890	193360	314437	3					0		209840		209840	1
D0NMJ0	D0NMJ0	D0NMJ0	3109	4	4	4	1	4	4	4		9473900		9473900	1	7826500		6165000	6995750	2		2178700	5404900	3791800	2					0	2572400			2572400	1		3709100		3709100	1
D0NMM8	D0NMM8	D0NMM8	3119	4	4	4	1	4	4	4					0	836870	916180		876525	2			232120	232120	1		406250	627120	516685	2		1349800		1349800	1		623850	718100	670975	2
D0NMN1	D0NMN1	D0NMN1	3121	4	4	4	1	4	4	4	1327800	1327000	1566100	1.40697e+06	3	4497100		2712200	3604650	2	2264700	876150	2926300	2.02238e+06	3	1156800	1414100	1805700	1.45887e+06	3		1807500	1108600	1458050	2	700590	1207200	3719800	1.87586e+06	3
D0NMX5	D0NMX5	D0NMX5	3156	4	4	4	1	4	4	4					0	570930	314760		442845	2	546280	277730	313880	379297	3		731760		731760	1		1507300		1507300	1					0
D0NMY0	D0NMY0	D0NMY0	3159	4	4	4	1	4	4	4					0		1065200		1065200	1					0					0					0					0
D0NMZ3	D0NMZ3	D0NMZ3	3161	4	4	4	1	4	4	4	205580	315970	300380	273977	3	210430		624970	417700	2		251480	196420	223950	2	306920		286110	296515	2			726210	726210	1	198770		616630	407700	2
D0NNB7	D0NNB7	D0NNB7	3185	4	4	4	1	4	4	4	137840	224060		180950	2	460850	226860		343855	2		233150	340760	286955	2	145320	292680		219000	2					0		281230		281230	1
D0NNN3	D0NNN3	D0NNN3	3206	4	4	4	1	4	4	4	1202200		1062600	1132400	2	754900	758750	1192700	902117	3		680160	540680	610420	2	934170	416020	749760	699983	3	685600	545280	1574800	935227	3	1055300	512560	1134400	900753	3
D0NNR3	D0NNR3	D0NNR3	3212	4	4	4	1	4	4	4		2665700		2665700	1					0					0					0					0					0
D0NNX2	D0NNX2	D0NNX2	3220	4	4	4	1	4	4	4	556480	732450	630650	639860	3		748220	742620	745420	2		854250		854250	1	566330	492890	1145800	735007	3	586100			586100	1	558610	699880	498760	585750	3
D0NNX5	D0NNX5	D0NNX5	3221	4	4	4	1	4	4	4	734580	1155100		944840	2	3454300	1677700	1123100	2.08503e+06	3		1820100	1083200	1451650	2	1968700	1548300	940410	1.4858e+06	3	1087400	3830100		2458750	2		1018900	1492000	1255450	2
D0NP33	D0NP33	D0NP33	3237	4	4	4	1	4	4	4	1989100	1990500	4234500	2.73803e+06	3	2240300	2327600	879040	1.81565e+06	3		2851200	2600000	2725600	2	1311200	3560000	2388200	2419800	3	1273300	4170600	2124700	2.52287e+06	3	2143200	1862700	1836200	1.94737e+06	3
D0NP73	D0NP73	D0NP73	3246	4	4	4	1	4	4	4			2715500	2715500	1					0			1116100	1116100	1		797450		797450	1					0					0
D0NP92	D0NP92	D0NP92	3253	4	4	4	1	4	4	4					0		239970		239970	1		289190	317720	303455	2		263020	271000	267010	2					0		209000		209000	1
D0NPA8	D0NPA8	D0NPA8	3255	4	4	4	1	4	4	4	408270	805510		606890	2	1059900	556750		808325	2	777940	498130	477010	584360	3	272640	722080	402190	465637	3					0		428870	332710	380790	2
D0NPB5	D0NPB5	D0NPB5	3260	4	4	4	1	4	4	4					0					0			1130500	1130500	1					0		822460		822460	1					0
D0NPD0	D0NPD0	D0NPD0	3267	4	4	4	1	4	4	4	771920	996610	696110	821547	3	967670			967670	1	837370	854010	1161800	951060	3	870890	704480	1253500	942957	3					0	1034900	1016200		1025550	2
D0NPD8	D0NPD8	D0NPD8	3273	4	4	4	1	4	4	4					0			633070	633070	1					0					0					0					0
D0NQ69	D0NQ69	D0NQ69	3308	4	4	4	1	4	4	4		165200		165200	1	153390			153390	1			264960	264960	1			130300	130300	1		174920		174920	1		178160		178160	1
D0NQ86	D0NQ86	D0NQ86	3313	9	4	4	1	9	4	4					0					0			739560	739560	1					0					0					0
D0NQB0	D0NQB0	D0NQB0	3320	4	4	4	1	4	4	4	475840	613910		544875	2	397520	1024000	452440	624653	3	632900	606000	450420	563107	3	899670	634140	291110	608307	3	491410	876080		683745	2	268350	430070	862120	520180	3
D0NQC4	D0NQC4	D0NQC4	3324	4	4	4	1	4	4	4	311860	568430	796780	559023	3	252510		447030	349770	2		175230	247290	211260	2		298050	269830	283940	2			312320	312320	1		267380	232760	250070	2
D0NQG1	D0NQG1	D0NQG1	3329	4	4	4	1	4	4	4	518370	310770	350140	393093	3	313740		534260	424000	2	303580	267740	281430	284250	3	346900	299990	352500	333130	3	299610		421280	360445	2	542130	366070	298940	402380	3
D0NQI9	D0NQI9	D0NQI9	3330	4	4	4	1	4	4	4		750860	972180	861520	2	556730	765760		661245	2	649150	615570	475390	580037	3		624010	688170	656090	2			1484100	1484100	1	685950	637130	640780	654620	3
D0NQJ0	D0NQJ0	D0NQJ0	3331	4	4	4	1	4	4	4			584320	584320	1			491060	491060	1					0			567590	567590	1	426330		741660	583995	2	322410			322410	1
D0NQK6	D0NQK6	D0NQK6	3336	4	4	4	1	4	4	4		4880600	3179700	4030150	2					0		3814200	4413300	4113750	2			4061600	4061600	1	13160000			13160000	1		6532800	6739600	6636200	2
D0NQK7	D0NQK7	D0NQK7	3337	4	4	4	1	4	4	4					0					0					0					0					0			2692400	2692400	1
D0NQL1	D0NQL1	D0NQL1	3340	4	4	4	1	4	4	4					0					0			759460	759460	1		397580		397580	1					0					0
D0NQM2	D0NQM2	D0NQM2	3344	4	4	4	1	4	4	4					0	370010	181250		275630	2			372220	372220	1		189460	97722	143591	2					0					0
D0NQR2	D0NQR2	D0NQR2	3358	4	4	4	1	4	4	4	1750600	2169100	2660900	2.19353e+06	3	2023700	1954500	1902700	1960300	3		1012100	1482600	1247350	2	1331700	2486200	2417800	2.07857e+06	3	2218800		2412900	2315850	2	1984400	2276900	1694500	1.98527e+06	3
D0NRB6	D0NRB6	D0NRB6	3397	4	4	4	1	4	4	4					0					0			1746500	1746500	1					0					0					0
D0NRJ1	D0NRJ1	D0NRJ1	3411	4	4	4	1	4	4	4	870990	816200	2045100	1.2441e+06	3			1294400	1294400	1	585010	669780	968920	741237	3	607900	422230	1293900	774677	3	761900		1982500	1372200	2	1006300	689450	1769200	1.15498e+06	3
D0NRS2	D0NRS2	D0NRS2	3424	4	4	4	1	4	4	4					0		320180		320180	1		229430	278000	253715	2			649530	649530	1					0	381000	252900		316950	2
D0NRS5	D0NRS5	D0NRS5	3425	4	4	4	1	4	4	4			610410	610410	1			679340	679340	1			435260	435260	1			276310	276310	1			575250	575250	1	382210		856060	619135	2
D0NRW1	D0NRW1	D0NRW1	3432	4	4	4	1	4	4	4	91390	164970	395900	217420	3		130420	405400	267910	2		176790	411250	294020	2	149520	173260	440760	254513	3	97007		324630	210818	2	131280	165290	155930	150833	3
D0NS21	D0NS21	D0NS21	3446	4	4	4	1	4	4	4		307870		307870	1	399360			399360	1		220930		220930	1		365520	423380	394450	2					0	216750			216750	1
D0NS54	D0NS54	D0NS54	3451	4	4	4	1	4	4	4	499300		1537300	1018300	2			642160	642160	1		456370		456370	1					0			1480900	1480900	1	1703500		395250	1049375	2
D0NS80	D0NS80	D0NS80	3457	4	4	4	1	4	4	4	186840			186840	1		238320		238320	1			461420	461420	1		141330	253330	197330	2			169760	169760	1					0
D0NSB9	D0NSB9	D0NSB9	3466	4	4	4	1	4	4	4	1751700	2155300	618070	1.50836e+06	3	2043700	1371300		1707500	2	702800	1005300	2601200	1.43643e+06	3	2915700	4096800	3188400	3400300	3	2067300	1666500	3575000	2.43627e+06	3	2119400	1623100	1910100	1884200	3
D0NSI7	D0NSI7	D0NSI7	3482	4	4	4	1	4	4	4	94664	178960		136812	2		175140		175140	1		123870	100940	112405	2		129000		129000	1		158820		158820	1		227850		227850	1
D0NSJ3	D0NSJ3	D0NSJ3	3485	4	4	4	1	4	4	4	282030	666300	1280200	742843	3	219430	417260	730220	455637	3	239140	493760	785350	506083	3	563130	850160	1149000	854097	3	439270	694750	1251000	795007	3	389700	467230	529040	461990	3
D0NSM9	D0NSM9	D0NSM9	3493	4	4	4	1	4	4	4	6948400	7245400	6540100	6911300	3	14809000	8181900	13570000	1.2187e+07	3	8760700	8847100	82340000	3.33159e+07	3	9180700	16935000	25143000	1.70862e+07	3	6737100	9723900	4831600	7.09753e+06	3	3523300	10403000	9374300	7.76687e+06	3
D0NTD4	D0NTD4	D0NTD4	3561	4	4	4	1	4	4	4	917430	649750	640040	735740	3	758620	961080		859850	2	1045700	377320	406650	609890	3	946220	409430	553270	636307	3					0	866660	485330		675995	2
D0NTL9	D0NTL9	D0NTL9	3571	4	4	4	1	4	4	4	4720900	1908400	4406800	3678700	3	2129700	3642200		2885950	2			13205000	13205000	1	7567000	4648100	5116000	5.77703e+06	3	1597300			1597300	1	5100100	2713300		3906700	2
D0NTP1	D0NTP1	D0NTP1	3574	4	4	4	1	4	4	4	356510	281900	847400	495270	3			389150	389150	1		418760	489920	454340	2	342150	393450	623480	453027	3			519410	519410	1	341250		577290	459270	2
D0NTP4	D0NTP4	D0NTP4	3575	4	4	4	1	4	4	4					0					0	307030		320310	313670	2					0					0					0
D0NTQ6	D0NTQ6	D0NTQ6	3579	4	4	4	1	4	4	4	1320300	1021300	1818000	1.38653e+06	3	848690	697490	1226000	924060	3		653330	1217400	935365	2		583700	2453300	1518500	2	735760		1942400	1339080	2	1088200	1437600	1726400	1417400	3
D0NTT7	D0NTT7	D0NTT7	3582	4	4	4	1	4	4	4					0					0					0					0					0		703120		703120	1
D0NU15	D0NU15	D0NU15	3594	4	4	4	1	4	4	4	482290	858830	1392700	911273	3	480700	466140	271720	406187	3	751970	624940	556320	644410	3		614730	737530	676130	2			662910	662910	1	718800	585200	931260	745087	3
D0NU19	D0NU19	D0NU19	3595	4	4	4	1	4	4	4	106940	97649	199760	134783	3	247790			247790	1			118950	118950	1	122090		189220	155655	2			250750	250750	1	127330		151480	139405	2
D0NU27	D0NU27	D0NU27	3597	4	4	4	1	4	4	4		304570		304570	1	372160	352010		362085	2	305340	324490	287050	305627	3		358730	205370	282050	2					0		294960		294960	1
D0NU80	D0NU80	D0NU80	3607	4	4	4	1	4	4	4					0	295910			295910	1	354780	291250	204150	283393	3					0					0					0
D0NUF6	D0NUF6	D0NUF6	3621	4	4	4	1	4	4	4		280980		280980	1		274040		274040	1		248650		248650	1					0					0					0
D0NUX1	D0NUX1	D0NUX1	3661	4	4	4	1	4	4	4					0			379690	379690	1			190490	190490	1					0	350500			350500	1					0
D0NV01	D0NV01	D0NV01	3671	4	4	4	1	4	4	4	640550	487880	1357400	828610	3	376750		2818500	1597625	2	335890	535720	874090	581900	3	379770	440910	1189500	670060	3	319650	557910	1486500	788020	3	950120	594600	2470000	1338240	3
D0NV74	D0NV74	D0NV74	3691	4	4	4	1	4	4	4	261450	290400		275925	2					0					0					0	389950			389950	1					0
D0NVB7	D0NVB7	D0NVB7	3696	4	4	4	1	4	4	4	404280	789530	764600	652803	3	616850	322570	495650	478357	3	563130	507450	517870	529483	3	261810	308780	388580	319723	3	469220	516050		492635	2	283270	802380	396590	494080	3
D0NVC2	D0NVC2	D0NVC2	3698	4	4	4	1	4	4	4		2166300		2166300	1					0					0					0					0					0
D0NVE6	D0NVE6	D0NVE6	3701	4	4	4	1	4	4	4	340610	1083800	695450	706620	3	561710	398080	471560	477117	3	474730	486500	920440	627223	3	347590	1225700	896510	823267	3			525030	525030	1	429010	1173000	343960	648657	3
D0NVH5	D0NVH5	D0NVH5	3706	4	4	4	1	4	4	4		138580		138580	1	197340	185930		191635	2	210370	230400	218140	219637	3					0					0	250070			250070	1
D0NVS6	D0NVS6	D0NVS6	3729	4	4	4	1	4	4	4					0					0			332780	332780	1		277930		277930	1					0					0
D0NVT7	D0NVT7	D0NVT7	3732	4	4	4	1	4	4	4	942080	1888800		1415440	2		5419300	1485400	3452350	2	2787600	19943000	2249300	8.32663e+06	3	6228700	6031800	4815200	5691900	3			3928700	3928700	1	12312000	1320700		6816350	2
D0NVU2	D0NVU2	D0NVU2	3734	4	4	4	1	4	4	4		445260		445260	1	332480	619270		475875	2	386550	372990	717280	492273	3	565750	853480	363120	594117	3		541470		541470	1		497760		497760	1
D0NVW4	D0NVW4	D0NVW4	3742	4	4	4	1	4	4	4	262140	1296200		779170	2		359320		359320	1	530160	801810	873740	735237	3	379740	783790	324850	496127	3	363230			363230	1	310630	857200		583915	2
D0NW93	D0NW93	D0NW93	3768	4	4	4	1	4	4	4	679590			679590	1	952900	554070		753485	2		880310		880310	1					0					0	794120			794120	1
D0NWE4	D0NWE4	D0NWE4	3779	4	4	4	1	4	4	4					0		267670		267670	1			393450	393450	1		314430		314430	1					0		316260		316260	1
D0NX75	D0NX75	D0NX75	3833	4	4	4	1	4	4	4		167700		167700	1					0			205060	205060	1		188560	195070	191815	2					0	193770	185750		189760	2
D0NX93	D0NX93	D0NX93	3839	4	4	4	1	4	4	4	1184800	1107200	1732200	1341400	3	894290	1065200	650480	869990	3	310500	1259300	853120	807640	3	1464600	839720	1175100	1.15981e+06	3	1286800	673750	1142800	1034450	3	1266200	799580	1152900	1.07289e+06	3
D0NXI5	D0NXI5	D0NXI5	3863	4	4	4	1	4	4	4		186590		186590	1	213540	186780		200160	2			227410	227410	1		181720		181720	1					0		167810		167810	1
D0NXP6	D0NXP6	D0NXP6	3875	4	4	4	1	4	4	4					0	465090			465090	1	506310	286440	1093100	628617	3	326500	1021800		674150	2					0					0
D0NXV3	D0NXV3	D0NXV3	3889	4	4	4	1	4	4	4		444520		444520	1	595130	290080	254620	379943	3	395450	314880	1091700	600677	3		896990	259170	578080	2					0		311000		311000	1
D0NY05	D0NY05	D0NY05	3901	4	4	4	1	4	4	4					0	551860			551860	1			268980	268980	1					0					0					0
D0NY66	D0NY66	D0NY66	3921	4	4	4	1	4	4	4	443470	379400	537020	453297	3	382610	466280		424445	2	389870	448780	429610	422753	3	276260	576410	294460	382377	3			585210	585210	1	296650	273320	373970	314647	3
D0NYI9	D0NYI9	D0NYI9	3945	4	4	4	1	4	4	4	1509600	2304900	467330	1.42728e+06	3	1064400		990770	1027585	2	504780	1775100	5776700	2.68553e+06	3	1621800	4507000	4176900	3.43523e+06	3	1298400	3247300	1373400	1.97303e+06	3	819620	1617800	1521000	1.31947e+06	3
D0NZ19	D0NZ19	D0NZ19	3987	4	4	4	1	4	4	4					0	549660			549660	1			575620	575620	1		487180		487180	1		659930		659930	1					0
D0NZ92	D0NZ92	D0NZ92	4006	4	4	4	1	4	4	4					0		2352800		2352800	1					0		1107900		1107900	1		3015600		3015600	1					0
D0NZD6	D0NZD6	D0NZD6	4012	4	4	4	1	4	4	4	1328300	629270	3711200	1889590	3		1254700		1254700	1		2393400	1624100	2008750	2	2061500	1483500	1655900	1.73363e+06	3	1104200		5209400	3156800	2	2285900		1651700	1968800	2
D0NZI5	D0NZI5	D0NZI5	4020	4	4	4	1	4	4	4	2911500	3200800	8059500	4.72393e+06	3	1867900	3813600	1955200	2.54557e+06	3	1971900	7708000	14614000	8.09797e+06	3	2463900	9940800	4036300	5.48033e+06	3		8731000	6335400	7533200	2	1622600	2047500	3840400	2503500	3
D0NZJ6	D0NZJ6	D0NZJ6	4026	4	4	4	1	4	4	4					0					0			308750	308750	1					0					0					0
D0NZV2	D0NZV2	D0NZV2	4043	4	4	4	1	4	4	4		381860		381860	1	551340	671980		611660	2	604730	483610	2052200	1.04685e+06	3		452130		452130	1		2290800		2290800	1		647920		647920	1
D0NZV7	D0NZV7	D0NZV7	4046	4	4	4	1	4	4	4	429870		575870	502870	2	269050		448150	358600	2		212830		212830	1	246550			246550	1					0			343990	343990	1
D0NZY8	D0NZY8	D0NZY8	4051	4	4	4	1	4	4	4		744990	1155500	950245	2					0		481220	509850	495535	2		608550	601060	604805	2			613120	613120	1					0
D0P040	D0P040	D0P040	4062	4	4	4	1	4	4	4	376630			376630	1	630640	553230		591935	2			881540	881540	1	426310	379920		403115	2					0		462540		462540	1
D0P069	D0P069	D0P069	4067	4	4	4	1	4	4	4					0					0					0			157170	157170	1			223310	223310	1	233130			233130	1
D0P0F3	D0P0F3	D0P0F3	4086	4	4	4	1	4	4	4	6474800	18588000	7406800	10823200	3	9510300	6622900	8312100	8.14843e+06	3	12366000	7213200	8016900	9198700	3		9626200	9898700	9762450	2	1449600	2578200	4215100	2.74763e+06	3	6183700	3740900	24003000	11309200	3
D0P166	D0P166	D0P166	4128	4	4	4	1	4	4	4	575560	352900	1404900	777787	3	512140	536120	873540	640600	3		364940	752000	558470	2	452250	608710	772710	611223	3	469650		1685600	1077625	2	928620	317490	1043800	763303	3
D0P181	D0P181	D0P181	4129	5	4	4	1	5	4	4	466890	535580		501235	2	2894300	740460	994020	1.54293e+06	3	1819300	575770	2064900	1.48666e+06	3	1787600	1405500	693130	1295410	3	757410	2774600	480820	1337610	3		1409000	568950	988975	2
D0P1C0	D0P1C0	D0P1C0	4133	4	4	4	1	4	4	4	172250		464040	318145	2	140870	156860	180340	159357	3		82632	227520	155076	2	114730	89854	348540	184375	3		123980	377990	250985	2	241420	144560	254360	213447	3
D0P1G8	D0P1G8	D0P1G8	4139	4	4	4	1	4	4	4	7182500	2817600		5000050	2	1189200	2629600	1094600	1637800	3	1428100	3574200	9969500	4990600	3	4185800	4228900	6009100	4.80793e+06	3	1352000		4142200	2747100	2	4997000	1273400	5926900	4.06577e+06	3
D0P1I0	D0P1I0	D0P1I0	4146	4	4	4	1	4	4	4	310690	816910		563800	2	1124100	1338300	759540	1073980	3	556190	1169600	1816800	1.18086e+06	3	1162900	2986100	1408600	1.85253e+06	3	425030	1862200	636250	974493	3	242710	1470000	1388300	1033670	3
D0P1K3	D0P1K3	D0P1K3	4149	4	4	4	1	4	4	4					0					0			495510	495510	1					0		525710		525710	1					0
D0P1Q2	D0P1Q2	D0P1Q2	4155	4	4	4	1	4	4	4		91984	160580	126282	2					0			130070	130070	1					0					0	86014			86014	1
D0P2F7	D0P2F7	D0P2F7	4188	4	4	4	1	4	4	4	1487100	1094000		1290550	2	2687900	1390700		2039300	2	2458400	1436100	1840400	1.91163e+06	3	1266700	1462200	1741400	1490100	3	1219700	2941700		2080700	2		2523500	674890	1599195	2
D0P2P9	D0P2P9	D0P2P9	4199	4	4	4	1	4	4	4	806960	471150		639055	2					0			521470	521470	1					0					0	806050	711040		758545	2
D0P2X5	D0P2X5	D0P2X5	4215	4	4	4	1	4	4	4					0	297040	355540		326290	2			354930	354930	1	258680	351050	176320	262017	3		303290		303290	1		291760		291760	1
D0P318	D0P318	D0P318	4223	4	4	4	1	4	4	4		168860		168860	1		197830	247200	222515	2			248610	248610	1					0			869900	869900	1	428660	162800		295730	2
D0NNF2;D0NHR9;D0N9E1	D0NNF2	D0NNF2	3196	26;2;1	4;2;1	0;0;0	3	26	4	0	1357400	1029400		1193400	2	541090	280440	697890	506473	3	989680	902300	1642500	1178160	3	1025700	989580	1576400	1.19723e+06	3	208620	530850	458680	399383	3		994210	635650	814930	2
D0N1Z8;D0N231;D0N230;D0RMQ1	D0N1Z8;D0N231	D0N1Z8	1323	17;14;2;1	4;4;0;0	0;0;0;0	4	17	4	0	4076000	3033000		3554500	2	3257300	2340500	2616700	2.73817e+06	3	2671700	2657400	2673000	2.66737e+06	3	2531300	2008100	2758900	2.43277e+06	3	3555500	2864400		3209950	2		3166400	2849700	3008050	2
D0NWH4;D0NWH8	D0NWH4	D0NWH4	3787	17;8	4;1	1;0	2	17	4	1	998600	3215400		2107000	2	4239700	4705300		4472500	2	6267600	3092900	3460800	4.27377e+06	3	3107500	2965000	641640	2.23805e+06	3	1052800	5153400		3103100	2	485940	3577200	630490	1.56454e+06	3
D0NZI0;D0NV83;D0NPM2;D0P0K1;D0N2M9;D0RMH0;D0NV86;D0N2M8;D0NYB1	D0NZI0;D0NV83;D0NPM2;D0P0K1;D0N2M9;D0RMH0	D0NZI0	3693	11;11;9;7;6;6;5;4;3	4;4;4;1;1;0;1;0;0	2;2;2;0;0;0;0;0;0	9	11	4	2	769140	1404600	1164100	1.11261e+06	3	819580	1547200	1004900	1.12389e+06	3	1290300	1116300	1766200	1.39093e+06	3	963590	1524800	1191400	1.2266e+06	3	974300	2547400	1035800	1.51917e+06	3	876710	1067700	1634400	1.19294e+06	3
D0NCI7;D0NXR6;D0NRF7;D0N179;D0NXR4;D0MW78;D0N178	D0NCI7	D0NCI7	2233	4;1;1;1;1;1;1	4;1;1;1;1;1;1	3;0;0;0;0;0;0	7	4	4	3	690590	1148000	1296500	1045030	3	484280	754060	560730	599690	3		892480	1041400	966940	2	755530	883540	1197600	945557	3	708080	1537600	1012500	1086060	3	669390	1176400	1153500	999763	3
D0N687;D0N684	D0N687	D0N687	1686	8;1	4;1	3;1	2	8	4	3	870320	455000	594850	640057	3	642630	823030	350410	605357	3	697670	611720	930670	746687	3	917230	425010	426240	589493	3	1137400		486700	812050	2	849550	330300	142450	440767	3
D0NPM4;D0NYA6	D0NPM4;D0NYA6	D0NPM4	3280	4;3	4;3	3;3	2	4	4	3		538550		538550	1					0		659810	741090	700450	2		570280	417020	493650	2			555960	555960	1		491300		491300	1
D0NLS7;D0N5S8	D0NLS7	D0NLS7	3043	5;1	4;0	4;0	2	5	4	4					0					0			396650	396650	1					0					0					0
D0MRV7;D0RMC6	D0MRV7	D0MRV7	289	4;1	4;1	4;1	2	4	4	4					0					0			1013700	1013700	1					0					0					0
D0MTX4;D0NSW4	D0MTX4	D0MTX4	504	4;1	4;1	4;1	2	4	4	4					0					0			741050	741050	1					0					0					0
D0MX84;D0MX88	D0MX84	D0MX84	866	4;1	4;1	4;1	2	4	4	4	2202300	2112600	2743700	2.35287e+06	3	2553300	1201500	492420	1415740	3	1806900	1520900	1606000	1644600	3	2083300	1276100	1368400	1.57593e+06	3	1390000		1675800	1532900	2	1481600	1458800	1126400	1355600	3
D0MXT2;D0MXT0	D0MXT2	D0MXT2	919	4;1	4;1	4;1	2	4	4	4					0		251810		251810	1	527080			527080	1			313090	313090	1					0					0
D0MYW1;D0MYW0	D0MYW1	D0MYW1	1049	4;1	4;1	4;1	2	4	4	4		514300		514300	1	631430	234960		433195	2	505990	286790	414710	402497	3		285490		285490	1			122650	122650	1		270890	209230	240060	2
D0NAT3;D0P4N8	D0NAT3	D0NAT3	2072	4;1	4;1	4;1	2	4	4	4		128020		128020	1					0			159780	159780	1		290230		290230	1					0		157720		157720	1
D0NQZ6;D0NLN2	D0NQZ6	D0NQZ6	3370	4;1	4;1	4;1	2	4	4	4			648880	648880	1			569430	569430	1			429720	429720	1			546600	546600	1					0			927160	927160	1
D0MXM2;D0RM48;D0N5S9	D0MXM2	D0MXM2	900	4;1;1	4;1;1	4;1;1	3	4	4	4		632120		632120	1	506330			506330	1		384490	576520	480505	2	443540	574040	402440	473340	3	119880		137860	128870	2		592420		592420	1
D0MZN7;D0RMJ0	D0MZN7;D0RMJ0	D0MZN7	1123	4;2	4;2	4;2	2	4	4	4		274040		274040	1	277730			277730	1		360990	509280	435135	2		477010		477010	1		378390		378390	1		301250		301250	1
D0N822;D0P4U8	D0N822;D0P4U8	D0N822	1846	4;2	4;2	4;2	2	4	4	4					0					0			141570	141570	1			303280	303280	1					0		304640	301560	303100	2
D0NWZ3;D0P1T6	D0NWZ3;D0P1T6	D0NWZ3	3814	4;2	4;2	4;2	2	4	4	4		119060		119060	1	218130	162500		190315	2			770920	770920	1					0					0					0
D0P1Z2;D0N0R3	D0P1Z2;D0N0R3	D0P1Z2	4172	4;2	4;2	4;2	2	4	4	4					0					0	1261900			1261900	1					0					0					0
D0P4C9;D0NSL6	D0P4C9;D0NSL6	D0P4C9	4269	4;2	4;2	4;2	2	4	4	4	321920	306240		314080	2	257900	319100		288500	2		347250	136940	242095	2	296270	242850		269560	2					0		423180		423180	1
D0N6G9;D0NKC3	D0N6G9;D0NKC3	D0N6G9	1700	4;3	4;3	4;3	2	4	4	4	333290	226500	336890	298893	3	761170	210800	273000	414990	3	490130	162040	347460	333210	3		183240	314380	248810	2	249890	377460	349590	325647	3	225790	471110	380390	359097	3
D0N7E4;D0N7H0	D0N7E4;D0N7H0	D0N7E4	1778	4;3	4;3	4;3	2	4	4	4	809840			809840	1					0					0					0		493500		493500	1					0
D0P4X4;D0N322	D0P4X4;D0N322	D0P4X4	4277	4;3	4;3	4;3	2	4	4	4					0	358240	252730		305485	2		257660	481910	369785	2	316480	429630	191530	312547	3		900050		900050	1		190210		190210	1
D0MRM1;D0MRL8	D0MRM1;D0MRL8	D0MRM1	267	4;4	4;4	4;4	2	4	4	4	552940	172400		362670	2		360050	392230	376140	2		224050	109610	166830	2	383820	127140	196680	235880	3	302150		331590	316870	2	525080	124270	357580	335643	3
D0MU82;D0P3A4	D0MU82;D0P3A4	D0MU82	538	4;4	4;4	4;4	2	4	4	4	2866500	3689300	1367400	2.64107e+06	3	2476300	2146500	1887300	2.17003e+06	3	2366200	2824000	1824600	2.33827e+06	3	1902100	1525900	2273400	1.90047e+06	3	1865600	1394800	2278100	1.84617e+06	3	1566900	3757700	1175500	2166700	3
D0RM04;D0MV71	D0RM04;D0MV71	D0RM04	642	4;4	4;4	4;4	2	4	4	4	2812400	3928100	986630	2575710	3	2504300	3173100	1266500	2.31463e+06	3	4212400	3465500	5351200	4.34303e+06	3	2368800	4718600	2723100	3.27017e+06	3	2135300	1999800	1696600	1943900	3	1994700	3653800	1684000	2.44417e+06	3
D0MY59;D0MY60	D0MY59;D0MY60	D0MY59	967	4;4	4;4	4;4	2	4	4	4					0	566480	463670		515075	2			772410	772410	1	451170	486340		468755	2		561290		561290	1					0
D0P2S9;D0MZ22	D0P2S9;D0MZ22	D0P2S9	1067	4;4	4;4	4;4	2	4	4	4	401100	1038500		719800	2	792290	708150	260180	586873	3	1141700	718360	712970	857677	3	734500	1228900	543000	835467	3	545040	481660	333320	453340	3	588260	539640	392590	506830	3
D0P2D6;D0N6Y2	D0P2D6;D0N6Y2	D0P2D6	1732	4;4	4;4	4;4	2	4	4	4	429220	312020	678120	473120	3		352830	484400	418615	2		347750		347750	1	365850		751730	558790	2		537560	680340	608950	2		316870	348820	332845	2
D0P4U7;D0N823	D0P4U7;D0N823	D0P4U7	1847	4;4	4;4	4;4	2	4	4	4		261920		261920	1	548500	428860		488680	2		278350	269980	274165	2		511700	278510	395105	2		2017800	163440	1090620	2					0
D0N8Y3;D0N8Y2	D0N8Y3;D0N8Y2	D0N8Y3	1901	4;4	4;4	4;4	2	4	4	4	2336000	3203200		2769600	2	3589100	2991500		3290300	2	4243500	3166800	2146300	3.18553e+06	3	2633500	3173400	1753700	2520200	3	3369300	4107700		3738500	2		4168500		4168500	1
D0P4G2;D0NAW6	D0P4G2;D0NAW6	D0P4G2	2075	4;4	4;4	4;4	2	4	4	4	428920	678670	374340	493977	3	334690	402030	329270	355330	3		625560	530910	578235	2	528730	608070	631550	589450	3	605270		646660	625965	2	347400	1284600	925440	852480	3
D0NI34;D0NI27	D0NI34;D0NI27	D0NI34	2721	4;4	4;4	4;4	2	4	4	4					0					0					0		548960	1232200	890580	2	559400		453220	506310	2					0
D0NXZ8;D0NP81	D0NXZ8;D0NP81	D0NXZ8	3249	4;4	4;4	4;4	2	4	4	4	4001200	4632000	6489300	5.04083e+06	3	5876800	2751600		4314200	2		4628100	28190000	16409050	2	4937500	3288700	1611500	3.27923e+06	3	2210600		2143900	2177250	2	1909700	3757200	6585800	4.08423e+06	3
D0P3P6;D0NWR7	D0P3P6;D0NWR7	D0P3P6	3802	4;4	4;4	4;4	2	4	4	4					0					0			593610	593610	1					0					0					0
D0NYJ5;D0NYI8	D0NYJ5;D0NYI8	D0NYJ5	3944	4;4	4;4	4;4	2	4	4	4		354120		354120	1					0			341790	341790	1		335850		335850	1			1114600	1114600	1					0
D0NYJ9;D0NYJ4	D0NYJ9;D0NYJ4	D0NYJ9	3948	4;4	4;4	4;4	2	4	4	4		372230	314450	343340	2	382750	177520		280135	2	256840	389210	518090	388047	3	187500	495950	537680	407043	3			414620	414620	1	151290	337150	416940	301793	3
D0RMJ6;D0P188	D0RMJ6;D0P188	D0RMJ6	4130	4;4	4;4	4;4	2	4	4	4		476540		476540	1	2374300			2374300	1	982430		5284600	3133515	2		909870	289150	599510	2		936670		936670	1			855900	855900	1
D0P2B8	D0P2B8	D0P2B8	4184	5	5	2	1	5	5	2	3529100	2511000	1673300	2.57113e+06	3	2967900	1818700	2622600	2.46973e+06	3	1224600	1840100	782920	1282540	3	1098300	862500	1376500	1.11243e+06	3	1993700		2522800	2258250	2	3480000	2020600	2309900	2603500	3
D0MVU6	D0MVU6	D0MVU6	700	5	5	3	1	5	5	3	262330	378700		320515	2	307410	215830		261620	2		233060	328370	280715	2		236110		236110	1					0		325010		325010	1
D0N2X9	D0N2X9	D0N2X9	1393	5	5	3	1	5	5	3	553890	276340		415115	2	1051600	541230		796415	2	724420		835930	780175	2	681700	575120		628410	2	576250	1049700		812975	2					0
D0N8A1	D0N8A1	D0N8A1	1869	5	5	4	1	5	5	4	899780	1329500	773320	1.00087e+06	3	2932000	2899500		2915750	2		2787500	4261900	3524700	2	2449100	2723300	2655100	2.60917e+06	3	1214700	1064500	367800	882333	3	797920	1311900	857120	988980	3
D0NMB8	D0NMB8	D0NMB8	3087	12	5	4	1	12	5	4					0					0			792710	792710	1					0					0					0
D0MQE0	D0MQE0	D0MQE0	123	5	5	5	1	5	5	5					0					0	312000	431670	824420	522697	3		412100		412100	1					0					0
D0MQJ1	D0MQJ1	D0MQJ1	139	5	5	5	1	5	5	5		939550		939550	1	1447900	1280600		1364250	2	1011800	1023400	862920	966040	3	1101000	835270		968135	2	1070300	638160		854230	2		1167600		1167600	1
D0MQQ6	D0MQQ6	D0MQQ6	154	5	5	5	1	5	5	5	156000	115370	337950	203107	3		112220	258650	185435	2			167120	167120	1			152850	152850	1			170210	170210	1	159580		619720	389650	2
D0MQQ8	D0MQQ8	D0MQQ8	156	5	5	5	1	5	5	5		299570		299570	1		239740		239740	1	257560	264120	286270	269317	3		272260	194270	233265	2		347840		347840	1	246710	238470		242590	2
D0MQT1	D0MQT1	D0MQT1	160	5	5	5	1	5	5	5	560910	291140	1133700	661917	3	632130	242020	699150	524433	3	329700	440250	445600	405183	3	377510	439290	348670	388490	3			509340	509340	1	692600	221660	1204200	706153	3
D0MQX6	D0MQX6	D0MQX6	180	5	5	5	1	5	5	5					0	199750	273210		236480	2			724130	724130	1		201810	211550	206680	2	280240	307690		293965	2					0
D0MQY8	D0MQY8	D0MQY8	185	6	5	5	1	6	5	5	269990	306550		288270	2					0		236730	384130	310430	2					0					0	315620	342440		329030	2
D0MQZ6	D0MQZ6	D0MQZ6	187	5	5	5	1	5	5	5	3510100	9158300	4376300	5.68157e+06	3	12923000	6923100	6880100	8.90873e+06	3	3969000	9487900	7599300	7.01873e+06	3		9881800	7928400	8905100	2	19241000	20728000	6652700	1.55406e+07	3	6536900	7691400		7114150	2
D0MR38	D0MR38	D0MR38	197	5	5	5	1	5	5	5	346890	235780		291335	2	355130	250780		302955	2		456610	273510	365060	2	287740	381670	327040	332150	3	301690			301690	1	256720	365130		310925	2
D0MR81	D0MR81	D0MR81	216	5	5	5	1	5	5	5		714930		714930	1	1398100	1196500		1297300	2	1240200	414100	1751100	1.13513e+06	3	2008000	1087500	1267000	1.45417e+06	3	1229900	1260500	708100	1.06617e+06	3		839710	1511100	1175405	2
D0MRD7	D0MRD7	D0MRD7	236	5	5	5	1	5	5	5	255740	688800	491710	478750	3	810290	318690	765920	631633	3		132000	813850	472925	2		947520	449480	698500	2		619220	690040	654630	2	380130	713140	427060	506777	3
D0MS46	D0MS46	D0MS46	318	5	5	5	1	5	5	5	5153600	7062900	4976400	5.73097e+06	3	5682800	3277700	7275800	5412100	3	4729600	4230100	6769600	5243100	3	4063700	9336800	5205000	6.20183e+06	3	5838700	4650500	5695300	5.39483e+06	3	2676200	7265600	7510400	5817400	3
D0MSK2	D0MSK2	D0MSK2	364	5	5	5	1	5	5	5	1978100	1606100	3421500	2.33523e+06	3	3316300	1701200	3854400	2957300	3	1652800	1328500	2628000	1.86977e+06	3	1024200	1593200	2995100	1.87083e+06	3	1199400	1878900	3977100	2351800	3	2001100	1463700	3754900	2.40657e+06	3
D0MT21	D0MT21	D0MT21	406	5	5	5	1	5	5	5	220840	414050		317445	2	1062200	396700		729450	2	386420	240490		313455	2	187550	851390	337880	458940	3	343790			343790	1	166820	501330	533480	400543	3
D0MTC8	D0MTC8	D0MTC8	443	5	5	5	1	5	5	5		690080		690080	1	414390	312890		363640	2		383870	639850	511860	2		425500		425500	1	509300	537650		523475	2		722940		722940	1
D0MTJ8	D0MTJ8	D0MTJ8	465	5	5	5	1	5	5	5		571530		571530	1	656510	804630		730570	2		637430	683040	660235	2		886210	800410	843310	2			579590	579590	1	289520	720790	510820	507043	3
D0MTM1	D0MTM1	D0MTM1	472	5	5	5	1	5	5	5	1550800	1575600	3802200	2.30953e+06	3	633020	515280	3343200	1.49717e+06	3	775490	825280	1178500	926423	3	1064100	1129500	1593300	1262300	3	1003200	1205000	2408700	1.53897e+06	3	1921400	1209200	1698200	1609600	3
D0MTR5	D0MTR5	D0MTR5	484	5	5	5	1	5	5	5	284210	254910	767360	435493	3			560200	560200	1		215000	257470	236235	2	142630	190540	377600	236923	3			1508200	1508200	1			685530	685530	1
D0MTU6	D0MTU6	D0MTU6	490	5	5	5	1	5	5	5	347820	974900		661360	2	590480	550630		570555	2	345360	756850	1132900	745037	3		542810	231370	387090	2	400500	588830		494665	2	208570	1059200	725000	664257	3
D0MU00	D0MU00	D0MU00	513	5	5	5	1	5	5	5	266890	356820	115040	246250	3	511630	301860	624970	479487	3	214280	247950	780290	414173	3	302950	256070	262350	273790	3	334340		261160	297750	2	389020	373540	908520	557027	3
D0MU33	D0MU33	D0MU33	526	5	5	5	1	5	5	5	538340	454860	1197400	730200	3	475900	500380	1006900	661060	3		449430	544850	497140	2	449490	377730	1034900	620707	3	455490		1662300	1058895	2	964690		913830	939260	2
D0MV87	D0MV87	D0MV87	648	5	5	5	1	5	5	5	270080	230890	283140	261370	3	226820	241660		234240	2			156800	156800	1	205780	117360	200770	174637	3	208880		215460	212170	2	234840	178290		206565	2
D0MVQ1	D0MVQ1	D0MVQ1	685	5	5	5	1	5	5	5		1009700		1009700	1	855600			855600	1	945120	1377600	878930	1.06722e+06	3	903370	841190	605170	783243	3			469290	469290	1	642480	807310		724895	2
D0MVR3	D0MVR3	D0MVR3	688	5	5	5	1	5	5	5	7350500	3138000	6723800	5.73743e+06	3	3888700	6036300	5283900	5.06963e+06	3	2875000	5463000	5329700	4555900	3	1993500	7379300	9851500	6408100	3	3313100	3378700	5316200	4.00267e+06	3	6717700	3183600	6359900	5420400	3
D0MW24	D0MW24	D0MW24	728	5	5	5	1	5	5	5	3412500	2385500	3462300	3.08677e+06	3	2146700	3351800	3364200	2.95423e+06	3	2020500	3720900	1987100	2.57617e+06	3	2163800	3026300	4455800	3215300	3	2060900	5760700	2682400	3.50133e+06	3	4797800	3840500	2518400	3718900	3
D0MW38	D0MW38	D0MW38	736	5	5	5	1	5	5	5	467340	927420		697380	2		526850		526850	1	611100	737940	799240	716093	3	875340	721660	745900	780967	3	695860			695860	1	547990	812060		680025	2
D0MW68	D0MW68	D0MW68	738	5	5	5	1	5	5	5	2757100	2541300	2747200	2.68187e+06	3	3340800	2195200	1844100	2.46003e+06	3	3314800	2734700	1972600	2.67403e+06	3	2316400	2792300	2523600	2544100	3	2040500	1696100	3212800	2.31647e+06	3	2715800	2930500	2650300	2.76553e+06	3
D0MWA2	D0MWA2	D0MWA2	743	5	5	5	1	5	5	5	2053700	1505100	2310700	1956500	3	1470500	956910	2226300	1.55124e+06	3	1285600	1413000	1436900	1378500	3	1341000	1093800	1242300	1225700	3	1424000	978460	1700700	1367720	3	1824400	1527600	3088200	2.14673e+06	3
D0MWG6	D0MWG6	D0MWG6	761	5	5	5	1	5	5	5		2213600		2213600	1	1032500	1919100	1076800	1342800	3	1067300	2531600	5235700	2.94487e+06	3	975710	1976200	3078200	2.01004e+06	3		1768900	987680	1378290	2	1506500	1870300	3515600	2.29747e+06	3
D0MWJ7	D0MWJ7	D0MWJ7	771	6	5	5	1	6	5	5	3238600	10531000		6884800	2		4160800	4194700	4177750	2		13822000	7121000	10471500	2	4544100	6348100	16480000	9.12407e+06	3	3352100	3421700	3852000	3.54193e+06	3		9850400	9330600	9590500	2
D0MX31	D0MX31	D0MX31	846	5	5	5	1	5	5	5	284790	291790	922610	499730	3		169530	1067400	618465	2		200240	236430	218335	2		228390	622990	425690	2			896070	896070	1	261470	438740	1218200	639470	3
D0MX78	D0MX78	D0MX78	861	17	5	5	1	17	5	5	22610000	7525300	9905000	1.33468e+07	3	12072000	19092000	7565100	12909700	3	21172000	21537000	8439300	1.70494e+07	3	22408000	6251100	16834000	1.51644e+07	3	23282000	4776600	11981000	1.33465e+07	3	14356000	6734500	4328100	8.47287e+06	3
D0MX93	D0MX93	D0MX93	867	5	5	5	1	5	5	5					0		542950		542950	1			206290	206290	1	475280			475280	1					0					0
D0MX98	D0MX98	D0MX98	870	5	5	5	1	5	5	5		590780		590780	1	587900	384510		486205	2		442430	486460	464445	2	501360	430290		465825	2	429880			429880	1		396730		396730	1
D0MXA6	D0MXA6	D0MXA6	873	5	5	5	1	5	5	5	1017900	969400	1044800	1010700	3	1352500	836930	2044300	1.41124e+06	3	1299100	821940	1681500	1.26751e+06	3	1526900	1434500	1614800	1525400	3	1306300	561970	1011200	959823	3		1212100	1441200	1326650	2
D0MXB6	D0MXB6	D0MXB6	878	5	5	5	1	5	5	5		400180		400180	1	1154200	432910		793555	2		413640	879200	646420	2	349500	564670		457085	2		782570		782570	1		624370		624370	1
D0MXF4	D0MXF4	D0MXF4	887	5	5	5	1	5	5	5					0		309190		309190	1			406630	406630	1		310550		310550	1					0					0
D0MXH3	D0MXH3	D0MXH3	891	5	5	5	1	5	5	5	998340	927780	1126900	1.01767e+06	3		1151700	1364000	1257850	2	805980	879890	700540	795470	3	833930	526980	1072300	811070	3	510210		1503400	1006805	2	1138900		1672500	1405700	2
D0MXK5	D0MXK5	D0MXK5	897	5	5	5	1	5	5	5	208040	358050	299190	288427	3	215730			215730	1	213140	226840	306070	248683	3	240210	248090	280010	256103	3	241780		229020	235400	2	209770	237910		223840	2
D0MXQ6	D0MXQ6	D0MXQ6	913	5	5	5	1	5	5	5	890160	486970	969360	782163	3	550750	744780	654910	650147	3		789320	860960	825140	2	676920	781400	1275400	911240	3	1059200	425870	1556200	1.01376e+06	3	937580	506690	762200	735490	3
D0MXY9	D0MXY9	D0MXY9	936	5	5	5	1	5	5	5	131300	136280	701470	323017	3	185580		315730	250655	2	79107		133200	106154	2	162030		393540	277785	2			209780	209780	1	202670	201560	388450	264227	3
D0MXZ0	D0MXZ0	D0MXZ0	937	5	5	5	1	5	5	5	1019900	210990	1307500	846130	3	513250	579920	1078400	723857	3	727270	801080	293220	607190	3	730800	762050	1000800	831217	3	842880	416880	1011000	756920	3	1102400	942340	1171200	1071980	3
D0MY81	D0MY81	D0MY81	974	5	5	5	1	5	5	5	625810	992110		808960	2	608790	636140		622465	2		942230	1336200	1139215	2		1092100	1765700	1428900	2	777340		1730700	1254020	2	674110	603660	659040	645603	3
D0MYA1	D0MYA1	D0MYA1	979	5	5	5	1	5	5	5	899250	891990	523060	771433	3	1026700	821610		924155	2	572690	987950	440510	667050	3	485940	392680	403640	427420	3	474770	329970	267900	357547	3	836140	582000	854120	757420	3
D0MYE9	D0MYE9	D0MYE9	994	5	5	5	1	5	5	5	1200600	1293900		1247250	2	3742000	2414000		3078000	2	3702400	1541600	2015200	2.41973e+06	3	2459800	2266900	2051800	2259500	3		4223800		4223800	1		1294700	2137900	1716300	2
D0MYF6	D0MYF6	D0MYF6	996	5	5	5	1	5	5	5		382140		382140	1		217150		217150	1		208150	499780	353965	2		257430	125050	191240	2	142960			142960	1	209500	256110		232805	2
D0MYG2	D0MYG2	D0MYG2	999	6	5	5	1	6	5	5	1490800	382630	1022700	965377	3		424060	638160	531110	2		1354200	448960	901580	2	423220		2131500	1277360	2	808080	443130	783320	678177	3	3746400		1064400	2405400	2
D0MYK1	D0MYK1	D0MYK1	1017	5	5	5	1	5	5	5					0	549210	548700		548955	2	577190	398020	1035100	670103	3		515030		515030	1		539710		539710	1					0
D0MYL3	D0MYL3	D0MYL3	1021	5	5	5	1	5	5	5					0					0			497660	497660	1					0					0					0
D0MYR8	D0MYR8	D0MYR8	1036	5	5	5	1	5	5	5		262790	438070	350430	2	332510		500000	416255	2			403510	403510	1	336400	410560	455820	400927	3			462910	462910	1			442980	442980	1
D0MYS0	D0MYS0	D0MYS0	1037	5	5	5	1	5	5	5					0					0			955420	955420	1					0					0					0
D0MYW4	D0MYW4	D0MYW4	1050	5	5	5	1	5	5	5	194070	227290	206550	209303	3		164270	232730	198500	2	241420	156090	210190	202567	3	142980	209330	223280	191863	3	180580			180580	1	287150	232430	291960	270513	3
D0MZ61	D0MZ61	D0MZ61	1075	5	5	5	1	5	5	5					0					0			128390	128390	1					0					0					0
D0MZT8	D0MZT8	D0MZT8	1140	5	5	5	1	5	5	5	265300		511530	388415	2		144780	233310	189045	2	224660	225260	169410	206443	3			283920	283920	1	220280		340630	280455	2	301310		354650	327980	2
D0MZX1	D0MZX1	D0MZX1	1150	5	5	5	1	5	5	5		357650		357650	1		251690		251690	1	262310	262910	435390	320203	3		526280		526280	1	180030	294640		237335	2					0
D0MZZ8	D0MZZ8	D0MZZ8	1157	5	5	5	1	5	5	5		285630		285630	1	447590	419210		433400	2	607570	493140	363960	488223	3					0		438220		438220	1					0
D0N036	D0N036	D0N036	1175	5	5	5	1	5	5	5	233180	1615900		924540	2	4256500	2357300		3306900	2	2394000	1521300	4736000	2.88377e+06	3	731190	3035800	153790	1.30693e+06	3	565120	5539400		3052260	2	261800	1835200		1048500	2
D0N078	D0N078	D0N078	1191	5	5	5	1	5	5	5	2236200	4221200	3341700	3.26637e+06	3	3364900	1044900	2035400	2148400	3	1060200	3489000	4864100	3.13777e+06	3	1771800	5062400	2940000	3.25807e+06	3	2292100	1883300	2482700	2.21937e+06	3	1270400	3394800	1966500	2.21057e+06	3
D0N0T9	D0N0T9	D0N0T9	1227	5	5	5	1	5	5	5					0		358880		358880	1			217450	217450	1			339880	339880	1			389070	389070	1			378210	378210	1
D0N0U4	D0N0U4	D0N0U4	1228	5	5	5	1	5	5	5	465220	437260		451240	2	824870	229400		527135	2	657340	406010	503370	522240	3	335610	362750	399860	366073	3	288690			288690	1	276420	407030		341725	2
D0N160	D0N160	D0N160	1247	5	5	5	1	5	5	5	661220	1221700	662190	848370	3	1344700	410520	685150	813457	3	1108000	1271000	1620400	1.33313e+06	3	1356400	1024800	913090	1.0981e+06	3	863390	505000	176010	514800	3	460210	1852500	897020	1069910	3
D0N163	D0N163	D0N163	1248	5	5	5	1	5	5	5	510690	822480		666585	2	895350	798220		846785	2	1297300	438950	461230	732493	3	625680	754740	444660	608360	3	1089700	688450	257520	678557	3	325750	535730	438660	433380	3
D0N164	D0N164	D0N164	1249	5	5	5	1	5	5	5					0					0			699730	699730	1					0					0					0
D0N183	D0N183	D0N183	1252	5	5	5	1	5	5	5	3147000	2790500	5688800	3.87543e+06	3	2634500	2496700	4273600	3.13493e+06	3	1649900	4911100	1727300	2.76277e+06	3	4780800	2484400	3036400	3.43387e+06	3	5672600		5107000	5389800	2	7738000	2657000	5369300	5.25477e+06	3
D0N186	D0N186	D0N186	1254	5	5	5	1	5	5	5	335340	254070	638540	409317	3	409940	424960	369060	401320	3	305820	261200	344180	303733	3	607700	450550	668340	575530	3	264610		572040	418325	2	322530	449300	611770	461200	3
D0N1G3	D0N1G3	D0N1G3	1271	5	5	5	1	5	5	5	473920	402480	443220	439873	3					0			311720	311720	1	370790	402340	464880	412670	3					0	423760			423760	1
D0N1G5	D0N1G5	D0N1G5	1273	5	5	5	1	5	5	5	3054200	3615300	12118000	6262500	3	6368900	8984200	10370000	8.57437e+06	3	4204800	3239800	6421900	4.62217e+06	3	1803300	4342700	6517700	4.22123e+06	3	1745000	15022000	11033000	9.26667e+06	3	1286300	5273000	15304000	7.28777e+06	3
D0N1H9	D0N1H9	D0N1H9	1280	5	5	5	1	5	5	5		516010		516010	1	893720	1020400		957060	2	720290	430250	851600	667380	3		631660	375870	503765	2					0		488280		488280	1
D0N1N5	D0N1N5	D0N1N5	1291	5	5	5	1	5	5	5	411980	664720	632770	569823	3	463220	1133600	325100	640640	3	491250	779330	641710	637430	3	538830	530910	543880	537873	3	907120	458630	352380	572710	3	607370	652460	493090	584307	3
D0N1W2	D0N1W2	D0N1W2	1316	5	5	5	1	5	5	5	1458700	1219200	764100	1.14733e+06	3	1222200	1295600	620680	1046160	3		427800	1869300	1148550	2	539510	570720	1799500	969910	3			1098800	1098800	1	914400	940080	605340	819940	3
D0N240	D0N240	D0N240	1329	5	5	5	1	5	5	5	577260	604610	358870	513580	3	493400	343600	821340	552780	3	318530	580220	564630	487793	3	476960	534220	547720	519633	3	404620	578310	613830	532253	3	498560	531350	807210	612373	3
D0N260	D0N260	D0N260	1337	5	5	5	1	5	5	5	221230	186230	446410	284623	3		269270	268100	268685	2		267290	300750	284020	2	249340	414320	243030	302230	3	235080		508920	372000	2		254160	228700	241430	2
D0N296	D0N296	D0N296	1345	5	5	5	1	5	5	5	492340	351510	443900	429250	3	370090	222980	308590	300553	3		471230	127910	299570	2	448330	188300	295270	310633	3			231280	231280	1	1200000	232100	676540	702880	3
D0N2C0	D0N2C0	D0N2C0	1351	5	5	5	1	5	5	5	67319000	48250000	77016000	64195000	3	105660000	48285000	44782000	6.62423e+07	3	29231000	70162000	89123000	6.28387e+07	3	48505000	30630000	71126000	50087000	3	109800000	16045000	108100000	7.79817e+07	3	75774000	40659000	128440000	8.16243e+07	3
D0N2E6	D0N2E6	D0N2E6	1355	5	5	5	1	5	5	5	1116400	748510	577450	814120	3	709710	878260	909270	832413	3	836490	842980	424280	701250	3	942920	472820	411940	609227	3	992270	740250	783800	838773	3	1281400	751280	843250	958643	3
D0N2I7	D0N2I7	D0N2I7	1362	5	5	5	1	5	5	5	2572000	2013300	3568700	2718000	3	1770800	1810600		1790700	2		2025900	2282200	2154050	2	1809600	2349700	2502500	2220600	3	2020300		2196600	2108450	2	1516500	1875700	2324100	1.90543e+06	3
D0N2U7	D0N2U7	D0N2U7	1383	5	5	5	1	5	5	5					0					0			670350	670350	1		387860	315290	351575	2					0			374020	374020	1
D0N2Z7	D0N2Z7	D0N2Z7	1402	5	5	5	1	5	5	5	7831000	14875000	22421000	1.50423e+07	3	7249200	8163600	9024700	8.14583e+06	3	4295800	10571000	17052000	10639600	3	1940200	7072600	15294000	8.10227e+06	3	3544200	2235900	24214000	9.99803e+06	3	10669000	15228000	19758000	1.52183e+07	3
D0N316	D0N316	D0N316	1408	5	5	5	1	5	5	5	491840	644190		568015	2	591410	578630		585020	2		386460	1067900	727180	2	332020	683990	533900	516637	3		845330		845330	1		629360		629360	1
D0N365	D0N365	D0N365	1426	5	5	5	1	5	5	5		335480		335480	1	384340			384340	1			752370	752370	1	535770	600600	387610	507993	3					0					0
D0N3A6	D0N3A6	D0N3A6	1441	5	5	5	1	5	5	5	260530	389520		325025	2	428030	402420		415225	2	301750	522070	518210	447343	3	295640	441520	226700	321287	3					0	247000	522960		384980	2
D0N3E1	D0N3E1	D0N3E1	1450	5	5	5	1	5	5	5	778430	756040	1633800	1056090	3		330270	570390	450330	2		546490	384950	465720	2		528880	658340	593610	2	401970		1812500	1107235	2	755660	403220		579440	2
D0N3F9	D0N3F9	D0N3F9	1455	5	5	5	1	5	5	5					0					0		466500	235960	351230	2					0					0					0
D0N3K6	D0N3K6	D0N3K6	1462	5	5	5	1	5	5	5		591200	379520	485360	2	472490	305840	297030	358453	3			479740	479740	1		683510	452500	568005	2					0		1410800		1410800	1
D0N3N0	D0N3N0	D0N3N0	1467	5	5	5	1	5	5	5		553590	337920	445755	2					0		343380	802200	572790	2	299560		266570	283065	2	294370		186630	240500	2					0
D0N3U8	D0N3U8	D0N3U8	1481	5	5	5	1	5	5	5	523440	752320	2345100	1.20695e+06	3			2246100	2246100	1		460900	670550	565725	2		628940	1322100	975520	2	586590		1403900	995245	2	1103400	787480	3531000	1.80729e+06	3
D0N3V8	D0N3V8	D0N3V8	1484	5	5	5	1	5	5	5	1925000	1606000	707370	1412790	3	1240100	1425000	1693100	1.45273e+06	3	969210	1180100	1853500	1334270	3	1336500	1896400	3083000	2105300	3	986970	1119500	2819400	1.64196e+06	3	2513900	1978700	1227800	1906800	3
D0N411	D0N411	D0N411	1497	5	5	5	1	5	5	5		365040		365040	1		377040		377040	1	406610	432040	547070	461907	3		356590		356590	1					0	384520	465250		424885	2
D0N432	D0N432	D0N432	1504	5	5	5	1	5	5	5	627490	1338300	1947000	1.30426e+06	3	654890	1662800	1182900	1.16686e+06	3		743220	1398800	1071010	2	586000	720300	3120400	1.47557e+06	3	245690	915550	2279000	1.14675e+06	3	951090	1167900	2012400	1377130	3
D0N4B5	D0N4B5	D0N4B5	1524	5	5	5	1	5	5	5	7049300	9765400	11262000	9358900	3	8777700	10692000	7475800	8.98183e+06	3	1825800	9515500	4678700	5340000	3	8022400	3377300	3399900	4933200	3	8180500	3050200	5202200	5.47763e+06	3	25318000	2364700	19677000	1.57866e+07	3
D0N4Q9	D0N4Q9	D0N4Q9	1562	5	5	5	1	5	5	5					0					0			813870	813870	1					0					0					0
D0N500	D0N500	D0N500	1586	5	5	5	1	5	5	5	121830	157030		139430	2	106600	114230		110415	2	127760	125520	126450	126577	3	124150	141760	147070	137660	3					0	87524	190850		139187	2
D0N5E6	D0N5E6	D0N5E6	1623	5	5	5	1	5	5	5		744470		744470	1	1343100	1006300		1174700	2	908510	308250	898090	704950	3	672780	1028600	533680	745020	3					0		586230		586230	1
D0N5G5	D0N5G5	D0N5G5	1628	5	5	5	1	5	5	5	340390	2153400		1246895	2	2153400	2555100		2354250	2	2816400	2202200	3498100	2838900	3	2879500	2980600	1321800	2.39397e+06	3		2078900	1221000	1649950	2	811380	1105900		958640	2
D0N5L8	D0N5L8	D0N5L8	1634	5	5	5	1	5	5	5		1173400		1173400	1					0			1413900	1413900	1			1221200	1221200	1					0		1195200		1195200	1
D0N5U8	D0N5U8	D0N5U8	1654	5	5	5	1	5	5	5	1425600	1140700		1283150	2		797050	543060	670055	2		1136500	1970700	1553600	2		1283700	2049500	1666600	2					0	495550	1326900	892240	904897	3
D0N5W3	D0N5W3	D0N5W3	1659	5	5	5	1	5	5	5			190110	190110	1	126450		296510	211480	2			164410	164410	1			404660	404660	1			289600	289600	1			137740	137740	1
D0N618	D0N618	D0N618	1665	5	5	5	1	5	5	5	1395700			1395700	1					0					0			891270	891270	1					0	1362600		1520300	1441450	2
D0N627	D0N627	D0N627	1670	5	5	5	1	5	5	5					0		696420		696420	1					0		1336600	554140	945370	2					0					0
D0N6F3	D0N6F3	D0N6F3	1695	5	5	5	1	5	5	5		12666000		12666000	1		9457800		9457800	1		11658000	5259100	8458550	2		12186000	3448300	7817150	2					0					0
D0N6G4	D0N6G4	D0N6G4	1698	5	5	5	1	5	5	5	670930	1589800	1218600	1.15978e+06	3	5430800	1852200	1162500	2.81517e+06	3		1484900	861250	1173075	2		2079800	1541300	1810550	2	1444300		1380100	1412200	2	1401500	1578000	670470	1.21666e+06	3
D0N6Q9	D0N6Q9	D0N6Q9	1717	5	5	5	1	5	5	5	1001200	485250	966810	817753	3		523240	1044900	784070	2		663260	649590	656425	2	407280	744160	1251200	800880	3	550240		698550	624395	2	1378900	720130	973360	1024130	3
D0N6T9	D0N6T9	D0N6T9	1724	5	5	5	1	5	5	5					0					0			334190	334190	1					0					0					0
D0N732	D0N732	D0N732	1749	5	5	5	1	5	5	5	4394900	5774500		5084700	2	7862700	4969900	1841200	4.89127e+06	3		4716200	6026700	5371450	2	8826800	5015200	3116400	5652800	3	5004800	5632600	3302900	4.64677e+06	3	4765200	5340400	4134100	4.74657e+06	3
D0N737	D0N737	D0N737	1751	5	5	5	1	5	5	5	1435700	1669100		1552400	2	1786400	1037700		1412050	2	1151800	2791000	4266100	2736300	3		1807900	1998600	1903250	2	1119700	2117300	896700	1377900	3	1079100	1828000	1014800	1307300	3
D0N746	D0N746	D0N746	1755	5	5	5	1	5	5	5	513510	378860		446185	2					0			774220	774220	1	499550	434440	605770	513253	3			616200	616200	1	1320200			1320200	1
D0N7P2	D0N7P2	D0N7P2	1806	5	5	5	1	5	5	5	664610	218260	133660	338843	3	592880	224430	205390	340900	3	365530	301300	160860	275897	3	341910		213160	277535	2	438010		346140	392075	2	472240	209980		341110	2
D0N7T2	D0N7T2	D0N7T2	1820	5	5	5	1	5	5	5		376970		376970	1	338360			338360	1	325040	385360	439440	383280	3	306010	403260	269290	326187	3	211700			211700	1		385060		385060	1
D0N834	D0N834	D0N834	1850	5	5	5	1	5	5	5					0		967340		967340	1		2083700	617710	1350705	2			822030	822030	1			430250	430250	1	747920			747920	1
D0N838	D0N838	D0N838	1852	5	5	5	1	5	5	5	867120		899940	883530	2	622300		609950	616125	2	638450	734990	759630	711023	3					0			688020	688020	1	1692300			1692300	1
D0N8X3	D0N8X3	D0N8X3	1899	5	5	5	1	5	5	5	788810	973960	932090	898287	3	990480	586470	833800	803583	3	442590	668840	900980	670803	3	701890	1105400	1214300	1.0072e+06	3	673790	1191800	845960	903850	3	561150	785720	764120	703663	3
D0N907	D0N907	D0N907	1903	5	5	5	1	5	5	5					0	588430	497260		542845	2	557550	401800	435180	464843	3	518320	449900	383660	450627	3		377940		377940	1					0
D0N908	D0N908	D0N908	1904	5	5	5	1	5	5	5	641540	363250	805720	603503	3		723410		723410	1		603270	955630	779450	2	688000	553400	1395000	878800	3	600750		872330	736540	2	882990	619870		751430	2
D0N933	D0N933	D0N933	1907	5	5	5	1	5	5	5					0	4217600	5617600		4917600	2			13662000	13662000	1					0		6402100		6402100	1					0
D0N9A0	D0N9A0	D0N9A0	1934	5	5	5	1	5	5	5	648600	1163700	2336000	1.38277e+06	3	444360	577100	2644200	1.22189e+06	3	576290	996160	1216300	929583	3	910440	1370400	2433200	1.57135e+06	3	500550	898290	3109100	1.50265e+06	3	668230	1449700	3229300	1782410	3
D0N9A5	D0N9A5	D0N9A5	1937	5	5	5	1	5	5	5					0					0			357910	357910	1	277580			277580	1					0					0
D0N9F2	D0N9F2	D0N9F2	1955	5	5	5	1	5	5	5		707660	950990	829325	2	733560	449280	1165600	782813	3			613120	613120	1	640590	646660	663720	650323	3	809200		1539000	1174100	2	681370	705680	638780	675277	3
D0N9G2	D0N9G2	D0N9G2	1957	5	5	5	1	5	5	5	2057900	915390	1945900	1639730	3	1375200	823760	1698200	1.29905e+06	3	1298000	1431000	1020700	1249900	3	1101400	508810	1127200	912470	3	1366400	891240	2044000	1433880	3	1675400	1624500	2204500	1834800	3
D0N9R0	D0N9R0	D0N9R0	1980	5	5	5	1	5	5	5	6323000	48123000	10830000	2.17587e+07	3	37802000	32302000	15116000	2.84067e+07	3	13721000	36897000	43328000	3.13153e+07	3	28291000	39111000	23776000	3.03927e+07	3	47842000	22322000	15732000	28632000	3	13670000	25428000	11761000	16953000	3
D0N9T2	D0N9T2	D0N9T2	1983	5	5	5	1	5	5	5	777280	729920	319600	608933	3					0		472650	500330	486490	2	443490		858370	650930	2	688950			688950	1	797070	584310		690690	2
D0N9V7	D0N9V7	D0N9V7	1990	5	5	5	1	5	5	5		447960		447960	1	246040	419370		332705	2	266860	469650	622820	453110	3	200520	494210	173840	289523	3	410020		129120	269570	2	168510	473330		320920	2
D0N9X3	D0N9X3	D0N9X3	1993	5	5	5	1	5	5	5	486550	382120	374560	414410	3	194000	351810	363200	303003	3	267450	363600	216650	282567	3	260990	345160	240290	282147	3	193880	385690	621680	400417	3	578470		369630	474050	2
D0N9X4	D0N9X4	D0N9X4	1994	5	5	5	1	5	5	5	394170	694310	1067100	718527	3	756190	485970	446330	562830	3		545670	506480	526075	2	581520	686200	489720	585813	3	336210		1111800	724005	2	473440	649500	335390	486110	3
D0NAC5	D0NAC5	D0NAC5	2031	5	5	5	1	5	5	5	8525800	3317300	6978200	6.27377e+06	3	5120900	3089300	21576000	9.92873e+06	3	5143500	3596300	6599300	5.11303e+06	3	7440200	4692900	19088000	1.0407e+07	3	4743300	7822500	7524100	6.69663e+06	3	5720400	6632700	20028000	10793700	3
D0NAI4	D0NAI4	D0NAI4	2045	5	5	5	1	5	5	5					0					0		1100500		1100500	1	705640	949790		827715	2			1103800	1103800	1	893560	1088600		991080	2
D0NAU4	D0NAU4	D0NAU4	2073	5	5	5	1	5	5	5					0	282310			282310	1			265420	265420	1		238230		238230	1					0					0
D0NAX9	D0NAX9	D0NAX9	2079	5	5	5	1	5	5	5	298620	268020		283320	2					0					0					0			266330	266330	1	295710			295710	1
D0NAY9	D0NAY9	D0NAY9	2082	5	5	5	1	5	5	5					0					0			454420	454420	1			118410	118410	1					0					0
D0NB19	D0NB19	D0NB19	2094	7	5	5	1	7	5	5	710270	558090	661930	643430	3		2013500	543730	1278615	2	570200	454470		512335	2	373620		222400	298010	2	492320	2423200	604350	1173290	3	1220800		1156600	1188700	2
D0NB47	D0NB47	D0NB47	2097	5	5	5	1	5	5	5	751510	377300	706880	611897	3	723300	633040	1068400	808247	3	334660	436840	241200	337567	3	249240	281470	295280	275330	3	636690		879730	758210	2	1203600	342540	1764300	1103480	3
D0NB80	D0NB80	D0NB80	2106	5	5	5	1	5	5	5	1126600	1692400		1409500	2	2310200			2310200	1		1398900	1646200	1522550	2	1168400	929960	955190	1017850	3					0	444180	1843400		1143790	2
D0NB98	D0NB98	D0NB98	2111	5	5	5	1	5	5	5		989670		989670	1	1836300			1836300	1	1232300		517760	875030	2	1363400			1363400	1		672960		672960	1		1304000		1304000	1
D0NBC2	D0NBC2	D0NBC2	2121	5	5	5	1	5	5	5	474500	359630	538170	457433	3	380620		658940	519780	2			189440	189440	1	255020	351770	323560	310117	3	357200		609160	483180	2	484070	295590	456650	412103	3
D0NBF4	D0NBF4	D0NBF4	2130	5	5	5	1	5	5	5		1046800		1046800	1	1884100	1233900		1559000	2	1421600	1297800	1320500	1.34663e+06	3	1501800	1671100	692810	1288570	3	1768000	1484600		1626300	2		1251400		1251400	1
D0NBY6	D0NBY6	D0NBY6	2159	5	5	5	1	5	5	5		258950	556740	407845	2		219650	409810	314730	2					0		250380	345780	298080	2	284970		429860	357415	2	255410	336590	526460	372820	3
D0NC01	D0NC01	D0NC01	2170	5	5	5	1	5	5	5	11881000	12660000	4999200	9.84673e+06	3	5886700	3144900	3599200	4.21027e+06	3	2658100	6132900	6992700	5.26123e+06	3	9088800	5924200	5983100	6998700	3	11976000	2781600	11795000	8.85087e+06	3	11484000	6030000	7918500	8477500	3
D0NC05	D0NC05	D0NC05	2174	5	5	5	1	5	5	5	4464800	4452200	10665000	6.52733e+06	3	6314900	5636800	3238900	5.06353e+06	3	1184300	3205600	16650000	7013300	3	4514300	2369800	3666100	3.51673e+06	3			3562000	3562000	1	4825500	2121500	8081800	5009600	3
D0NC14	D0NC14	D0NC14	2181	5	5	5	1	5	5	5	36826000	42696000	33896000	37806000	3	22623000	31096000	35669000	29796000	3	30299000	26395000	36904000	3.11993e+07	3	18191000	34630000	35435000	2.94187e+07	3	12753000	51040000	50341000	3.80447e+07	3	26836000	53719000	41303000	4.06193e+07	3
D0NC43	D0NC43	D0NC43	2188	5	5	5	1	5	5	5		370700	598830	484765	2		206300	368050	287175	2			244890	244890	1					0			890480	890480	1	521500	286880	389970	399450	3
D0NC85	D0NC85	D0NC85	2203	5	5	5	1	5	5	5	1217400	1957700	2370100	1848400	3	1324100	1277800	2020700	1.54087e+06	3		1442800	2177400	1810100	2		851360	1803400	1327380	2	861870		4514600	2688235	2	2300400	2244500	4171600	2905500	3
D0NCE4	D0NCE4	D0NCE4	2228	5	5	5	1	5	5	5	3296400	5838800	3198600	4.11127e+06	3	6162100	1677900	3569800	3.80327e+06	3	2423400	4193600	2451300	3.02277e+06	3	2506900	1224400	2721400	2150900	3	2357000	1741700	4647900	2.91553e+06	3	6419100	2672300	5940300	5.01057e+06	3
D0NCK2	D0NCK2	D0NCK2	2236	5	5	5	1	5	5	5	376020	420990	430300	409103	3	254240		526420	390330	2	233520	290690	215720	246643	3	228690	239750	280770	249737	3	242700	260940	555830	353157	3	612170	240380	241980	364843	3
D0NCL3	D0NCL3	D0NCL3	2237	5	5	5	1	5	5	5	166720	279470		223095	2	194160	255120		224640	2		261440	550700	406070	2		300970	193740	247355	2		236370		236370	1	145740	323670		234705	2
D0NCU2	D0NCU2	D0NCU2	2262	5	5	5	1	5	5	5		163620	425320	294470	2		344310		344310	1	906770	560440	492140	653117	3	718750	494990		606870	2	571460			571460	1	461210	434350	680340	525300	3
D0NCU5	D0NCU5	D0NCU5	2263	5	5	5	1	5	5	5	281520	273350		277435	2	376460	279300		327880	2	245920	349740	227170	274277	3	211240	188350		199795	2	307610			307610	1	586250	397130	260510	414630	3
D0NCV5	D0NCV5	D0NCV5	2267	5	5	5	1	5	5	5	86978000	6185500	6459300	33207600	3	22507000	6850400	20206000	1.65211e+07	3	60659000	19399000	13678000	3.12453e+07	3	79469000	22350000		50909500	2	92685000	75402000	71266000	7.97843e+07	3	15273000	21301000		18287000	2
D0NCX2	D0NCX2	D0NCX2	2276	5	5	5	1	5	5	5		132510		132510	1	199330	181250		190290	2	121420	205230	327860	218170	3	81892	179930	119390	127071	3	89722	141860		115791	2		291760		291760	1
D0ND62	D0ND62	D0ND62	2304	5	5	5	1	5	5	5		279680		279680	1	301350	542320		421835	2	481410	314780	372810	389667	3	290900	297810		294355	2					0	192790	249790		221290	2
D0NDC2	D0NDC2	D0NDC2	2322	5	5	5	1	5	5	5	1294300	882340	4185300	2.12065e+06	3	598030	825450	3545600	1656360	3	531500	913570	1142000	862357	3	1107400	855820	2490900	1.48471e+06	3	935310	999470	3797700	1.91083e+06	3	1877200	1247600	3606500	2.24377e+06	3
D0NDW9	D0NDW9	D0NDW9	2362	5	5	5	1	5	5	5					0					0	385190			385190	1		225150		225150	1					0					0
D0NDX6	D0NDX6	D0NDX6	2363	5	5	5	1	5	5	5		655290		655290	1	1818700	1178300		1498500	2	1089500	1192800	1377800	1.22003e+06	3	852320	986690	821790	886933	3		1330500	1029200	1179850	2		924570		924570	1
D0NDX8	D0NDX8	D0NDX8	2365	5	5	5	1	5	5	5	326440	793920	404170	508177	3	723900		317830	520865	2		456730	815020	635875	2	421060	541420	479670	480717	3			201240	201240	1	374020	641340	267290	427550	3
D0NDY7	D0NDY7	D0NDY7	2368	6	5	5	1	6	5	5					0	935320			935320	1			2190200	2190200	1		802650		802650	1		1130600		1130600	1					0
D0NE44	D0NE44	D0NE44	2382	5	5	5	1	5	5	5	636760	1453100		1044930	2	1338700	1501000	816910	1218870	3	2359100	1267600	2066400	1897700	3	1991900	663130	1174500	1276510	3	760590	698290		729440	2		1175800	1399300	1287550	2
D0NEE8	D0NEE8	D0NEE8	2402	5	5	5	1	5	5	5		262830		262830	1	467510			467510	1	562920	387800	783680	578133	3	280390	764890		522640	2		506840		506840	1		386290		386290	1
D0NEQ9	D0NEQ9	D0NEQ9	2438	5	5	5	1	5	5	5		311460		311460	1					0		289520	398240	343880	2		256720		256720	1					0		294600		294600	1
D0NER3	D0NER3	D0NER3	2440	5	5	5	1	5	5	5	477320	1071700		774510	2	1016700	652020		834360	2	1476400	1326200	791050	1.19788e+06	3	694770	1110300	223990	676353	3		1025100		1025100	1	259320	884340		571830	2
D0NER9	D0NER9	D0NER9	2442	5	5	5	1	5	5	5	1042600	972970	1193900	1.06982e+06	3		435600	1293000	864300	2		788440	584600	686520	2	920370	743570	1348000	1003980	3	1048900		1663000	1355950	2	1826700			1826700	1
D0NEX3	D0NEX3	D0NEX3	2450	5	5	5	1	5	5	5	4948800	8723200	3334100	5668700	3	8437600	4664300	2168700	5090200	3	1699900	4898500	10230000	5.60947e+06	3	8337700	25751000	10160000	1.47496e+07	3	4442300	13018000	7137800	8.19937e+06	3	3310700	9448200	4140400	5633100	3
D0NEX4	D0NEX4	D0NEX4	2451	5	5	5	1	5	5	5	221500	375140		298320	2	662440	830190	255160	582597	3	887300	736910	462890	695700	3	407340	773410	273750	484833	3			256760	256760	1		443200		443200	1
D0NFA3	D0NFA3	D0NFA3	2477	5	5	5	1	5	5	5	174840	198710	560700	311417	3			208480	208480	1					0	558490		339310	448900	2					0	193550	211480	409070	271367	3
D0NFI2	D0NFI2	D0NFI2	2506	5	5	5	1	5	5	5	332870	370900		351885	2	202230			202230	1	406230	427450	198130	343937	3	359020		212060	285540	2	372730			372730	1	602820	267200		435010	2
D0NFT0	D0NFT0	D0NFT0	2523	5	5	5	1	5	5	5	2400600	6127800	9150000	5892800	3	5671100	4582100	3378700	4.54397e+06	3	2439800	3652700	5787000	3.95983e+06	3	3334800	3732400	7344100	4.80377e+06	3	2798600	3666400	9247800	5237600	3	5443200	5841700	9693100	6.99267e+06	3
D0NFU0	D0NFU0	D0NFU0	2526	5	5	5	1	5	5	5	1509800	1771400		1640600	2	3795300	1246400		2520850	2	2218300	1000900	1327800	1.51567e+06	3	2359600	2221900	869520	1.81701e+06	3	2567100		648190	1607645	2	1058800	1225500		1142150	2
D0NFV5	D0NFV5	D0NFV5	2535	5	5	5	1	5	5	5					0					0			1322800	1322800	1					0					0					0
D0NFX2	D0NFX2	D0NFX2	2541	5	5	5	1	5	5	5					0			775690	775690	1			285180	285180	1					0					0					0
D0NFX6	D0NFX6	D0NFX6	2543	5	5	5	1	5	5	5	223860	293790	499680	339110	3		170720		170720	1		227430	378930	303180	2		241600	637510	439555	2	247700		437720	342710	2	332360	220190	259470	270673	3
D0NG13	D0NG13	D0NG13	2553	5	5	5	1	5	5	5	7420900	3873500	3696600	4997000	3	4202600	2340200		3271400	2	4202700	2732900	2249700	3.06177e+06	3	4318500	2970500	3972300	3.75377e+06	3	3394700	4739100	7206100	5113300	3	10386000	5077400	6415400	7.29293e+06	3
D0NG18	D0NG18	D0NG18	2554	5	5	5	1	5	5	5		397420		397420	1	246460			246460	1			218750	218750	1	233900	345570	213470	264313	3		283990		283990	1	188280	306980	153830	216363	3
D0NGA3	D0NGA3	D0NGA3	2584	5	5	5	1	5	5	5	1261300	1064200	1254700	1193400	3	4184900	1499300		2842100	2	3279500	2101300	2276400	2552400	3	1016200	1867300	2575200	1.81957e+06	3	3191400		1442800	2317100	2	3531900	1888300	1220100	2.21343e+06	3
D0NGC2	D0NGC2	D0NGC2	2592	5	5	5	1	5	5	5	484960	211980	757240	484727	3		324870	869940	597405	2	322430	497730	492670	437610	3	400540	238210	386250	341667	3	561530	383220	716440	553730	3	806810	330710	360970	499497	3
D0NGE1	D0NGE1	D0NGE1	2599	5	5	5	1	5	5	5		699770		699770	1	1984800			1984800	1	1207600		734780	971190	2	2056000	1227700		1641850	2	906620			906620	1					0
D0NGE4	D0NGE4	D0NGE4	2600	5	5	5	1	5	5	5	2051800	1363100	2077700	1.83087e+06	3	912320	1278200	3498000	1.89617e+06	3		1121100	1335500	1228300	2	1547200	1838100	2215100	1866800	3	1859100		3521100	2690100	2	2058400	1714900	4666300	2813200	3
D0NGG2	D0NGG2	D0NGG2	2607	5	5	5	1	5	5	5			543830	543830	1			264770	264770	1		266680	185750	226215	2			167660	167660	1		183560	351060	267310	2	149690	114740	318410	194280	3
D0NGY7	D0NGY7	D0NGY7	2634	5	5	5	1	5	5	5	415530	332970	709210	485903	3	571100	403730	386340	453723	3	404270	340050	297330	347217	3	413810	389990	582200	462000	3	401590		491330	446460	2	379720	478840	503940	454167	3
D0NHG9	D0NHG9	D0NHG9	2681	5	5	5	1	5	5	5		878850		878850	1	1152000	656580		904290	2	993610	817430	1038200	949747	3	947880	1378600	718420	1.01497e+06	3	533280	655630		594455	2		1103600		1103600	1
D0NHM6	D0NHM6	D0NHM6	2692	5	5	5	1	5	5	5		543710		543710	1	494420	439510		466965	2	480280		1345700	912990	2	451340	761010	380020	530790	3					0		656660		656660	1
D0NID4	D0NID4	D0NID4	2743	5	5	5	1	5	5	5	2343100	4436400	4739400	3.83963e+06	3	1237600	3456300		2346950	2	2511000	3253500	1481300	2.41527e+06	3	1529200	3149200	3333700	2670700	3	2196300		3328200	2762250	2	2688200	4247500	3036300	3324000	3
D0NIF1	D0NIF1	D0NIF1	2748	5	5	5	1	5	5	5		855210	670060	762635	2	1012100	2017700		1514900	2	1913400	1116100	1808600	1612700	3	1023700	2114300	1592000	1.57667e+06	3					0		954570		954570	1
D0NIH2	D0NIH2	D0NIH2	2754	5	5	5	1	5	5	5	151580			151580	1		221840	140210	181025	2	165970	208840	122610	165807	3	174510	167740	145400	162550	3	162380		148800	155590	2	247490	160440	134880	180937	3
D0NIM4	D0NIM4	D0NIM4	2765	5	5	5	1	5	5	5		278480	486690	382585	2	192540		504650	348595	2			259080	259080	1		311680	472440	392060	2			485730	485730	1	209100	200400	394940	268147	3
D0NIT9	D0NIT9	D0NIT9	2779	5	5	5	1	5	5	5	505850	224770	801630	510750	3	351430		712590	532010	2			268100	268100	1	234150		336900	285525	2	274550		832960	553755	2	540980	369720	468820	459840	3
D0NJ23	D0NJ23	D0NJ23	2799	5	5	5	1	5	5	5	426450	401290	578790	468843	3			474340	474340	1			501780	501780	1					0	320440		397060	358750	2	422690		474770	448730	2
D0NJ31	D0NJ31	D0NJ31	2802	5	5	5	1	5	5	5	280840	456010	593420	443423	3	292620	243530	854810	463653	3		226790	290320	258555	2	109750	330630	289290	243223	3	157980	186540	523960	289493	3	197590	530390	637740	455240	3
D0NJ73	D0NJ73	D0NJ73	2819	5	5	5	1	5	5	5		509480		509480	1	611240	692840	1450900	918327	3		317910	529220	423565	2	1003700	762610	780080	848797	3	598240		1407800	1003020	2		511950	1212000	861975	2
D0NJ93	D0NJ93	D0NJ93	2825	5	5	5	1	5	5	5	554110	488460	560010	534193	3	613800	357730		485765	2	235500	505480	732990	491323	3	400000	308400	615480	441293	3	351970		328790	340380	2	573290	322710	364740	420247	3
D0NJE9	D0NJE9	D0NJE9	2837	5	5	5	1	5	5	5					0					0			828320	828320	1					0					0					0
D0NJH2	D0NJH2	D0NJH2	2846	5	5	5	1	5	5	5	992360	581470	1152100	908643	3	482300	822230	425010	576513	3	548920	802680	487560	613053	3	874370	614040	597140	695183	3	1114800	1178100	752870	1.01526e+06	3	869380	616590	690470	725480	3
D0NJL0	D0NJL0	D0NJL0	2859	5	5	5	1	5	5	5	300240	443000		371620	2	591000	257310	274730	374347	3	426150	386170	878290	563537	3		462040	310410	386225	2	387630	357920	281660	342403	3		420630	382910	401770	2
D0NJQ8	D0NJQ8	D0NJQ8	2867	5	5	5	1	5	5	5	880230	588200	1641400	1036610	3	454980	686040	1024700	721907	3		688270	501430	594850	2	728430	684740	936100	783090	3	713150	1578500	1127400	1.13968e+06	3	806420	576070	1284200	888897	3
D0NK47	D0NK47	D0NK47	2899	5	5	5	1	5	5	5					0	341840	442110		391975	2		441660	549480	495570	2		436570		436570	1		445200		445200	1					0
D0NKB7	D0NKB7	D0NKB7	2914	5	5	5	1	5	5	5	942160	496720	1338800	925893	3	745990	467200	1077900	763697	3	679820	789620	838640	769360	3	941760	559030	1059000	853263	3	745230	920210	1236000	967147	3	806320	806960	1065400	892893	3
D0NKK6	D0NKK6	D0NKK6	2926	5	5	5	1	5	5	5	274440			274440	1		413130		413130	1		343110	644060	493585	2	402610	600890	364000	455833	3	818680			818680	1					0
D0NKS1	D0NKS1	D0NKS1	2947	5	5	5	1	5	5	5					0	328330	327190		327760	2		274140	307240	290690	2					0					0					0
D0NKV3	D0NKV3	D0NKV3	2957	5	5	5	1	5	5	5	689090	1586400		1137745	2	705870	3361600		2033735	2		1480700	2530400	2005550	2	2834000	1579200	1540200	1.98447e+06	3		2684600		2684600	1	1180900	990250	1339300	1170150	3
D0NL22	D0NL22	D0NL22	2978	5	5	5	1	5	5	5	4726700	1544800	3926500	3.39933e+06	3	2092200	1179200	2280700	1850700	3		1303500	2442400	1872950	2	1668400	1582500	2248100	1833000	3	2814900	1274900	3719500	2603100	3	1748800	790350	3117000	1.88538e+06	3
D0NLK1	D0NLK1	D0NLK1	3016	5	5	5	1	5	5	5	2380200	3064200	5440400	3.62827e+06	3		1459200	5158800	3309000	2	1833000	1667200	2454100	1.98477e+06	3	1896900		2687900	2292400	2		1636900	2799600	2218250	2	2783800	2423600	4899100	3.36883e+06	3
D0NLN0	D0NLN0	D0NLN0	3027	5	5	5	1	5	5	5		437910		437910	1					0			935450	935450	1					0					0					0
D0NLQ1	D0NLQ1	D0NLQ1	3032	5	5	5	1	5	5	5					0					0		143250	291040	217145	2			1231700	1231700	1			391150	391150	1					0
D0NLQ4	D0NLQ4	D0NLQ4	3035	8	5	5	1	8	5	5	307230	271530	1211700	596820	3			351810	351810	1		414600	427740	421170	2			1823700	1823700	1					0	269510	401410	293220	321380	3
D0NLV8	D0NLV8	D0NLV8	3054	5	5	5	1	5	5	5	3505500	3954900	6801900	4754100	3	4805700	4804900	9298300	6.30297e+06	3	1618200	3870500	5414700	3.63447e+06	3	4182900	3224200	6305200	4.57077e+06	3	1681000	1829200	4101800	2.53733e+06	3	5318900	5299100	2819000	4479000	3
D0NLX2	D0NLX2	D0NLX2	3061	5	5	5	1	5	5	5	1426000		650450	1038225	2			745750	745750	1	1110000	755680		932840	2	649270	464390	582280	565313	3	1473300	1536700	710740	1.24025e+06	3	1267600			1267600	1
D0NLZ0	D0NLZ0	D0NLZ0	3066	5	5	5	1	5	5	5	425650	724480		575065	2	838920	935580		887250	2	443810	873940	715700	677817	3	943870	1117800	613510	891727	3	1043400	594430		818915	2	326680	737790		532235	2
D0NM23	D0NM23	D0NM23	3073	5	5	5	1	5	5	5					0	418730		162930	290830	2					0					0					0					0
D0NM41	D0NM41	D0NM41	3076	5	5	5	1	5	5	5	932010	479640	778360	730003	3	619460	490610	950870	686980	3		644030	1139000	891515	2	827620		537370	682495	2	895230	1474100	939290	1.10287e+06	3	824630	460120	848510	711087	3
D0NM46	D0NM46	D0NM46	3077	5	5	5	1	5	5	5	181390		403110	292250	2			251550	251550	1		178490	196970	187730	2	201990			201990	1			373430	373430	1			768300	768300	1
D0NMD7	D0NMD7	D0NMD7	3092	5	5	5	1	5	5	5	205330			205330	1		704780		704780	1	301130	357550	1010200	556293	3		470670		470670	1	242940			242940	1		308210		308210	1
D0NMI3	D0NMI3	D0NMI3	3105	5	5	5	1	5	5	5		282270		282270	1					0	338890		393390	366140	2	248150	363490		305820	2					0					0
D0NMJ9	D0NMJ9	D0NMJ9	3112	5	5	5	1	5	5	5	294180			294180	1					0		286100		286100	1					0		352530	273050	312790	2	247810			247810	1
D0NMT5	D0NMT5	D0NMT5	3140	5	5	5	1	5	5	5	783980	889290	1122500	931923	3	637770	695070	660940	664593	3	499220	581590	692470	591093	3	760060	609100	793940	721033	3	887320	728260	764290	793290	3	998770	826690	1551000	1.12549e+06	3
D0NMW5	D0NMW5	D0NMW5	3153	5	5	5	1	5	5	5	4532900	8459700	1281900	4.75817e+06	3	16331000	9317300		12824150	2	10068000	8926900	9477100	9.49067e+06	3	11128000	10292000	4592600	8.67087e+06	3	8215000	10092000	1247500	6.51817e+06	3	2475000	12015000		7245000	2
D0NNC7	D0NNC7	D0NNC7	3187	5	5	5	1	5	5	5	438870	596200		517535	2	904620	1038700		971660	2	398660	698780	610830	569423	3	568990	563900	375950	502947	3	423660	890380	409280	574440	3	289690	710410		500050	2
D0NND0	D0NND0	D0NND0	3188	5	5	5	1	5	5	5	279950	161050	776410	405803	3	233270	308560		270915	2		506100	503630	504865	2	326860	861010	779990	655953	3	398340		967740	683040	2	191600	359180	912730	487837	3
D0NNX7	D0NNX7	D0NNX7	3222	5	5	5	1	5	5	5		376990		376990	1	669190	394660		531925	2		522690	536820	529755	2		401030		401030	1					0		349310		349310	1
D0NNY5	D0NNY5	D0NNY5	3224	5	5	5	1	5	5	5	336310	606750	739280	560780	3	273650	350840		312245	2		443880	568200	506040	2	284080	425950	777440	495823	3		439070	827790	633430	2	344510	421070	1618200	794593	3
D0NP01	D0NP01	D0NP01	3229	5	5	5	1	5	5	5		175760	390640	283200	2					0					0			199570	199570	1			234780	234780	1			303210	303210	1
D0NP34	D0NP34	D0NP34	3238	5	5	5	1	5	5	5	168010	372840		270425	2	140470	262210		201340	2	199250	227500	459820	295523	3	262360	332260	297350	297323	3					0	200550	301410		250980	2
D0NP90	D0NP90	D0NP90	3251	5	5	5	1	5	5	5	262950	243040		252995	2	283450	305910		294680	2		310330	374280	342305	2		247790	242490	245140	2	259580	362170		310875	2	191610	289110		240360	2
D0NPA6	D0NPA6	D0NPA6	3254	5	5	5	1	5	5	5	5131600	9436400	8015500	7.52783e+06	3	10220000	3557300	4949600	6242300	3	3361500	7007000	3940100	4.76953e+06	3	5352100	3599400	4833000	4.59483e+06	3	8179400	2424100	7521700	6.04173e+06	3	6388200	6650700	8328600	7122500	3
D0NPD6	D0NPD6	D0NPD6	3271	5	5	5	1	5	5	5		791480		791480	1		828370		828370	1			1543600	1543600	1					0					0					0
D0NPR4	D0NPR4	D0NPR4	3292	5	5	5	1	5	5	5	540500	315460		427980	2	349840	572930		461385	2	373590	562210	576120	503973	3	506700	519930	460000	495543	3	832440			832440	1	363440	355720		359580	2
D0NPX8	D0NPX8	D0NPX8	3301	5	5	5	1	5	5	5	1673600	1903300	1609500	1728800	3	953310	919470	1122000	998260	3	1525700	977120	1074400	1.19241e+06	3	1257800	1034200	1242600	1178200	3	1637400	1167800	1334200	1379800	3	2083700	1513300	1233100	1.61003e+06	3
D0NQA9	D0NQA9	D0NQA9	3319	5	5	5	1	5	5	5		733050		733050	1	535680	385870		460775	2		437290	127650	282470	2	627240	514480	239760	460493	3					0		516430		516430	1
D0NQB7	D0NQB7	D0NQB7	3323	5	5	5	1	5	5	5		1315700		1315700	1	1444400	2083300		1763850	2	832220	1395600	3014800	1747540	3	1565300	2363400	1124300	1.68433e+06	3		1422700		1422700	1		652030		652030	1
D0NQE5	D0NQE5	D0NQE5	3327	5	5	5	1	5	5	5		336060	354580	345320	2	597570			597570	1			614880	614880	1	466820		436290	451555	2					0	326630		328160	327395	2
D0NQL0	D0NQL0	D0NQL0	3339	5	5	5	1	5	5	5	730810	742430	1279600	917613	3	497890		792400	645145	2		736530	1748500	1242515	2	332690	1073700	948310	784900	3			1687700	1687700	1	834120	764020		799070	2
D0NQM4	D0NQM4	D0NQM4	3345	5	5	5	1	5	5	5	486070	1035200		760635	2		330960	525030	427995	2		690610	405620	548115	2		564960	882850	723905	2	548060	508610	804030	620233	3	451940	857080	714590	674537	3
D0NQQ8	D0NQQ8	D0NQQ8	3356	5	5	5	1	5	5	5	10226000	5610400	6251400	7362600	3	3589900	2119000	3179400	2.96277e+06	3	3906900	3864400	3950000	3907100	3	2437500	2216300	3075700	2576500	3	6919100	4905900	10372000	7399000	3	9717600	4296700	2512900	5.50907e+06	3
D0NQR0	D0NQR0	D0NQR0	3357	5	5	5	1	5	5	5	3712100	1782300	3467400	2.98727e+06	3	1214400	1989400	1163400	1.45573e+06	3	2193400	2315800	1002800	1.83733e+06	3	2305200	1813900	2195300	2104800	3	883390		4359600	2621495	2	3369300	1404200	1750600	2174700	3
D0NQR3	D0NQR3	D0NQR3	3359	5	5	5	1	5	5	5		383930		383930	1					0		385200	624990	505095	2		522960	355680	439320	2					0		460460		460460	1
D0NQR7	D0NQR7	D0NQR7	3361	5	5	5	1	5	5	5	2661800	2622400	5326100	3.53677e+06	3		3434900	3699600	3567250	2		3050300	5371100	4210700	2	1285200	3714200	5606900	3.53543e+06	3		4231000	8027200	6129100	2	3311800	2067600	3501500	2960300	3
D0NR18	D0NR18	D0NR18	3373	5	5	5	1	5	5	5	767710	666650	621010	685123	3	1143000	490340	415020	682787	3		696110	609350	652730	2		280250	861560	570905	2	367820	422140	1144500	644820	3	1232200	504540	1707000	1.14791e+06	3
D0NRA0	D0NRA0	D0NRA0	3391	5	5	5	1	5	5	5	4621500	1017400	6439200	4.02603e+06	3	2205700		4498400	3352050	2	4713200	1076900	7136000	4308700	3		1459000	2442300	1950650	2	3154200	2479100	4593900	3.40907e+06	3	1705600	2675000	8068500	4149700	3
D0NRX8	D0NRX8	D0NRX8	3436	5	5	5	1	5	5	5	199440	264610	149880	204643	3	489710		221670	355690	2	302910	172550	403580	293013	3	206900	274860	244700	242153	3	177140	315700		246420	2	243980	327860		285920	2
D0NS06	D0NS06	D0NS06	3443	5	5	5	1	5	5	5		532070	558310	545190	2	549190	343130		446160	2		348570	356640	352605	2	301840	488970	703620	498143	3	548360	371980	685010	535117	3		428950	504760	466855	2
D0NS63	D0NS63	D0NS63	3452	5	5	5	1	5	5	5	285930	343280	792480	473897	3	456170	261770	818170	512037	3		228600	401400	315000	2	150880	284910	405380	280390	3	135040		1008500	571770	2	422840	312080	855250	530057	3
D0NS81	D0NS81	D0NS81	3458	5	5	5	1	5	5	5	482790		1836000	1159395	2		529300	1648300	1088800	2		672340		672340	1	255880	423670	1189200	622917	3	326240		1400900	863570	2	552830	375010	1100000	675947	3
D0NS96	D0NS96	D0NS96	3464	5	5	5	1	5	5	5		206590		206590	1	236510	363270		299890	2		215890	356990	286440	2	187580	311220		249400	2		229730		229730	1		232090		232090	1
D0NSH0	D0NSH0	D0NSH0	3478	5	5	5	1	5	5	5					0					0			758390	758390	1		826280		826280	1					0					0
D0NSR8	D0NSR8	D0NSR8	3507	5	5	5	1	5	5	5	3624400	1735900	1082200	2147500	3	1700600	2242500	2400100	2114400	3	2185700	2008000	650880	1614860	3	3754400	1320800	2102600	2392600	3	3758700	1556500	2225400	2.51353e+06	3	4395500	2067000	1637900	2.70013e+06	3
D0NSS0	D0NSS0	D0NSS0	3508	5	5	5	1	5	5	5	463970	917980	888050	756667	3	518790	311080	935880	588583	3		395660	793610	594635	2		903730	1090600	997165	2	339360		858080	598720	2	540550	763370	1192900	832273	3
D0NST7	D0NST7	D0NST7	3516	34	5	5	1	34	5	5		654420		654420	1					0		578010	1527600	1052805	2	1742200	1154400	6148800	3.01513e+06	3	734130			734130	1	1159100	668870		913985	2
D0NSZ0	D0NSZ0	D0NSZ0	3530	5	5	5	1	5	5	5					0		330020		330020	1		267550	726960	497255	2		292780		292780	1					0					0
D0NT30	D0NT30	D0NT30	3537	5	5	5	1	5	5	5	542720	242370	423530	402873	3	366490		821670	594080	2		179950	199470	189710	2	243530	184780	360990	263100	3	299220		892800	596010	2	607580		1130600	869090	2
D0NTD5	D0NTD5	D0NTD5	3562	5	5	5	1	5	5	5	779640	2837700	1136700	1584680	3	1823400			1823400	1		2437100	3160700	2798900	2		2927900	2160600	2544250	2	733530		1696200	1214865	2	1008800	2794500	1564000	1789100	3
D0NTZ9	D0NTZ9	D0NTZ9	3588	5	5	5	1	5	5	5	450650		419500	435075	2	384010	385880	368880	379590	3		389460	371810	380635	2	308920	301950	271980	294283	3	348840	575230	414410	446160	3	491390	445760	245260	394137	3
D0NUA3	D0NUA3	D0NUA3	3610	5	5	5	1	5	5	5	654540	783740	400050	612777	3	391320	365310	474010	410213	3	445930	414070	394860	418287	3		313770	478470	396120	2	371070		381910	376490	2	499350	354100		426725	2
D0NUI8	D0NUI8	D0NUI8	3633	5	5	5	1	5	5	5		823440		823440	1	3974600			3974600	1			3088000	3088000	1		1757700		1757700	1		3500800		3500800	1					0
D0NUW0	D0NUW0	D0NUW0	3659	5	5	5	1	5	5	5					0					0					0					0	142000			142000	1					0
D0NUY8	D0NUY8	D0NUY8	3668	5	5	5	1	5	5	5	629850	1129900	1332000	1.03058e+06	3	1089600		707820	898710	2	562060	822920	1020300	801760	3	694170	760660	784300	746377	3	729710	588620	748910	689080	3	797760	1348600	472130	872830	3
D0NV04	D0NV04	D0NV04	3673	5	5	5	1	5	5	5	2229600	1955300	2447100	2.21067e+06	3	2651100	1576400	4531100	2.91953e+06	3	1235500	1486100	2710200	1810600	3	1569000	1775400	2877300	2073900	3	2382100	2540900	4085700	3002900	3	2131100	2066800	2579100	2259000	3
D0NV39	D0NV39	D0NV39	3682	5	5	5	1	5	5	5	7646500	8551200		8098850	2	19951000	11968000		15959500	2		11886000	25193000	18539500	2	6766600	8919400	6532600	7406200	3		23658000		23658000	1	4980200	8230100	7987800	7.06603e+06	3
D0NV55	D0NV55	D0NV55	3685	5	5	5	1	5	5	5		469780		469780	1		402550		402550	1		381870	313410	347640	2					0					0	453290	450010		451650	2
D0NVL3	D0NVL3	D0NVL3	3714	5	5	5	1	5	5	5	6286000	12386000		9336000	2	18347000	1490100	4866200	8.23443e+06	3	4445000	7937500	10225000	7.53583e+06	3	12907000	13508000	12823000	1.30793e+07	3	6459400	11142000	7293400	8.29827e+06	3	6738900	15707000	4775100	9.07367e+06	3
D0NVZ3	D0NVZ3	D0NVZ3	3749	5	5	5	1	5	5	5	236040	815970	917530	656513	3			1448400	1448400	1		611850	960600	786225	2	469990		1467500	968745	2		664800	2437500	1551150	2	363060	265790	496740	375197	3
D0NXI0	D0NXI0	D0NXI0	3860	5	5	5	1	5	5	5	303060	262850		282955	2		239200		239200	1		314430	214260	264345	2			301160	301160	1			662050	662050	1	377470	260190	661550	433070	3
D0NXU5	D0NXU5	D0NXU5	3884	5	5	5	1	5	5	5	455190	359440	456160	423597	3	514580	362840	827070	568163	3	383350	334270	838200	518607	3		568260	632610	600435	2		369860		369860	1		303680	536440	420060	2
D0NY82	D0NY82	D0NY82	3924	5	5	5	1	5	5	5	1178200	2010700	1924900	1704600	3	709210	1450300	1659800	1.2731e+06	3	1126500	1758600	763750	1.21628e+06	3	2299000	1497200	1450800	1749000	3	1615900	1474400	1711300	1.60053e+06	3	1062200	1860700	1533600	1485500	3
D0NYF6	D0NYF6	D0NYF6	3935	5	5	5	1	5	5	5		499910		499910	1	599890			599890	1		486390	478680	482535	2		455500		455500	1	558890			558890	1					0
D0NYG8	D0NYG8	D0NYG8	3936	5	5	5	1	5	5	5	541440	678870	508500	576270	3	359950	396150	1028600	594900	3		611990	618880	615435	2	294570	980710	933590	736290	3					0	1542800	1103000	1075700	1240500	3
D0NYR3	D0NYR3	D0NYR3	3960	5	5	5	1	5	5	5	27139000	16813000	48092000	3.06813e+07	3	12903000	11152000	42586000	2.22137e+07	3	12065000	13163000	22311000	1.58463e+07	3	15236000	16525000	31329000	21030000	3	17056000	16882000	29355000	2.10977e+07	3	22688000	14504000	42645000	2.66123e+07	3
D0NYU5	D0NYU5	D0NYU5	3965	5	5	5	1	5	5	5	812590		1039100	925845	2	692540	624930	521590	613020	3		709070	511010	610040	2			344500	344500	1			907660	907660	1	534330	391270	1107800	677800	3
D0NYW4	D0NYW4	D0NYW4	3972	5	5	5	1	5	5	5	211180	679950		445565	2	563000	408440	391800	454413	3	519010	518090	980640	672580	3	639190	799360	429550	622700	3	301080		158910	229995	2	152840	477660	658880	429793	3
D0NZ38	D0NZ38	D0NZ38	3994	5	5	5	1	5	5	5	12737000	15629000	11021000	13129000	3	10017000	7176000	6396100	7.86303e+06	3		11304000	8970600	10137300	2	8253300	7855400	15711000	1.06066e+07	3	8486100		18229000	13357550	2	13048000	16569000	18718000	1.61117e+07	3
D0NZ82	D0NZ82	D0NZ82	4004	5	5	5	1	5	5	5		544320	393940	469130	2		722790		722790	1		1010100	482460	746280	2	410500	371670	439820	407330	3					0		257310	261160	259235	2
D0NZC3	D0NZC3	D0NZC3	4009	5	5	5	1	5	5	5	268810	241300	473840	327983	3			414740	414740	1		172060	190580	181320	2	157240	171250	329380	219290	3	191450		464750	328100	2	163850	184070	496130	281350	3
D0NZE3	D0NZE3	D0NZE3	4014	5	5	5	1	5	5	5			501470	501470	1	221890		268820	245355	2			146920	146920	1		127550	281200	204375	2			375300	375300	1		142310	328970	235640	2
D0NZZ7	D0NZZ7	D0NZZ7	4056	5	5	5	1	5	5	5	339350	384190	515960	413167	3	323500	206110	534260	354623	3		397950	342030	369990	2	319320		498060	408690	2			548110	548110	1	282260	288290	751150	440567	3
D0P057	D0P057	D0P057	4065	5	5	5	1	5	5	5	1289200	1591800	965540	1282180	3	1208400	881240	623840	904493	3		1025200	578350	801775	2	1073500	826130	721590	873740	3		731210	881010	806110	2	1067300	866300	840250	924617	3
D0P085	D0P085	D0P085	4072	5	5	5	1	5	5	5	7419200	3707800		5563500	2	3007600	1932500	2977100	2.63907e+06	3	2650400	2961900	2395800	2.66937e+06	3	3599200	1698000	3150400	2.81587e+06	3	4093500	1607400	4547400	3416100	3	6424400	3486100	6051500	5.32067e+06	3
D0P095	D0P095	D0P095	4074	5	5	5	1	5	5	5		2711400		2711400	1	694800	1519800		1107300	2	971240	1198500	1441900	1203880	3					0		872750		872750	1		1304600		1304600	1
D0P0D2	D0P0D2	D0P0D2	4082	5	5	5	1	5	5	5		259750		259750	1		206470		206470	1		234940	547770	391355	2					0					0					0
D0P0P9	D0P0P9	D0P0P9	4102	5	5	5	1	5	5	5		277850		277850	1					0			291280	291280	1					0					0		350460		350460	1
D0P151	D0P151	D0P151	4124	5	5	5	1	5	5	5		262280		262280	1					0			473240	473240	1		231430	301760	266595	2					0					0
D0P1H4	D0P1H4	D0P1H4	4144	5	5	5	1	5	5	5		599670		599670	1					0					0			383570	383570	1					0		313570		313570	1
D0P2A7	D0P2A7	D0P2A7	4179	5	5	5	1	5	5	5	8604700	42761000	20583000	23982900	3	38261000	2968900	10935000	17388300	3		27608000	88019000	57813500	2	13761000			13761000	1		4884000	4260600	4572300	2	7698700	2193900	7816900	5.90317e+06	3
D0P2Q1	D0P2Q1	D0P2Q1	4201	5	5	5	1	5	5	5	243520	374470	403230	340407	3					0		174440	267540	220990	2	202220	252310	316970	257167	3	203260		410940	307100	2		297660	310020	303840	2
D0P2Q5	D0P2Q5	D0P2Q5	4204	5	5	5	1	5	5	5	872750	1148700		1010725	2	1959600	832540	1161000	1.31771e+06	3	578330	1142200	1333000	1.01784e+06	3	1385500	1406400	1347800	1379900	3	1214800	985070	537360	912410	3	789850	1748300	1223300	1.25382e+06	3
D0P2Y3	D0P2Y3	D0P2Y3	4219	5	5	5	1	5	5	5	19526000	11501000	14727000	1.52513e+07	3	11305000	9030200	7400800	9.24533e+06	3	16810000	12784000	32266000	20620000	3	16277000	15325000	22826000	1.81427e+07	3	14323000	11274000	16215000	1.39373e+07	3	14940000	20579000	18717000	1.80787e+07	3
D0P410	D0P410	D0P410	4259	5	5	5	1	5	5	5		559420		559420	1	3017700	1848600		2433150	2	3099500	1126200	2023100	2.08293e+06	3	2699400	1523800	840830	1688010	3	1502900	1813200		1658050	2		1068100	778550	923325	2
D0P432	D0P432	D0P432	4263	5	5	5	1	5	5	5		449360	1482800	966080	2		407990	2857600	1632795	2		523560		523560	1					0	592290		2495900	1544095	2		442290	1035200	738745	2
D0N486;D0NJH4	D0N486	D0N486	1518	5;1	5;1	1;0	2	5	5	1	3714500	12507000	12584000	9.60183e+06	3	19697000	15137000	13635000	1.61563e+07	3	13201000	12587000	61062000	28950000	3	7916500	19831000	18416000	1.53878e+07	3	6061400	27208000	13078000	1.54491e+07	3	3816700	48230000	35570000	2.92056e+07	3
D0NFA9;D0NFA8	D0NFA9	D0NFA9	2479	5;1	5;1	3;0	2	5	5	3	1134600	1435900		1285250	2	1434300	980840		1207570	2	1312700	1362900	961970	1.21252e+06	3	1919000	1304000	477060	1.23335e+06	3	1672600	1513300		1592950	2		2063400		2063400	1
D0N7R2;D0N7Q7	D0N7R2	D0N7R2	1814	5;1	5;1	4;0	2	5	5	4		1716300		1716300	1	870200	593000		731600	2	715210	505770	846450	689143	3	632360	688180	820130	713557	3		2104600		2104600	1		1546100		1546100	1
D0N682;D0N688;D0N685	D0N682	D0N682	1684	6;1;1	5;1;1	4;0;0	3	6	5	4	2694100	11789000		7241550	2	13826000	16931000		15378500	2	15472000	15845000	14097000	15138000	3	26929000	13977000	2236900	1.4381e+07	3	14483000	11480000		12981500	2	4171900	14824000		9497950	2
D0MUQ1;D0NK86	D0MUQ1	D0MUQ1	587	5;1	5;1	5;1	2	5	5	5		1713100		1713100	1	780040	1755700		1267870	2	1351700	1187600	1294200	1.27783e+06	3	1499300	1392400	768960	1220220	3	1084700	1823700		1454200	2		1282700		1282700	1
D0N020;D0P358	D0N020	D0N020	1168	5;1	5;1	5;1	2	5	5	5		586290		586290	1	780260	532010		656135	2	615960	569860	1088400	758073	3	532370	894790	450520	625893	3	189500			189500	1		430440		430440	1
D0NND7;D0NLW0	D0NND7	D0NND7	3191	5;1	5;1	5;1	2	5	5	5	326540	568070	1153000	682537	3	446230	682760	1427200	852063	3	430020	770420	614550	604997	3	374470	686500	1304000	788323	3	456610	549040	1228000	744550	3	506450	298850	1450600	751967	3
D0NV63;D0NV65	D0NV63	D0NV63	3688	5;1	5;1	5;1	2	5	5	5	685370	309920	442370	479220	3	670090	758450	491340	639960	3	529930	695000	490820	571917	3	621080	424820	419440	488447	3	633320		371770	502545	2	1115800	610910	713420	813377	3
D0NZ24;D0P4T1	D0NZ24	D0NZ24	3988	5;1	5;1	5;1	2	5	5	5	365320	302300	1084800	584140	3		345510	805970	575740	2		380880		380880	1	571660		677510	624585	2	572900		1007000	789950	2	823340	471270	836770	710460	3
D0P408;D0RMP7	D0P408	D0P408	4257	5;2	5;2	5;2	2	5	5	5	354070	1443800	506870	768247	3	1706500	807900	337640	950680	3	890790	980960	1422700	1098150	3	888220	1136200	1414000	1146140	3	627040	1089900	628260	781733	3	303940	1489700	549190	780943	3
D0NBV3;D0NBV1;D0NBV5	D0NBV3	D0NBV3	2155	5;2;1	5;2;1	5;2;1	3	5	5	5	7154600	3130700	3209600	4498300	3	5254500	3924600	4879800	4686300	3	3600700	2702400	2584500	2.96253e+06	3	2414500	2424500	4608300	3149100	3	5533700	2677900	5403200	4.53827e+06	3	11643000	2697000	5112300	6484100	3
D0N7E6;D0N7E2	D0N7E6;D0N7E2	D0N7E6	1779	5;3	5;3	5;3	2	5	5	5	4630800	2901200	4624100	4.05203e+06	3	3785900	4193100	2579500	3519500	3	4360700	3066400	4479300	3968800	3	4343100	2167300	3190900	3.23377e+06	3	4871100	4251800	5404400	4.84243e+06	3	5852100	2470000	7354400	5225500	3
D0P209;D0P148	D0P209;D0P148	D0P209	4174	5;3	5;3	5;3	2	5	5	5	195400	227750	883600	435583	3	153040	238310	653370	348240	3	213620	318450	470390	334153	3	221030	184120	300180	235110	3	196090		445960	321025	2	262240	276710	549460	362803	3
D0P2G6;D0NGQ1	D0P2G6;D0NGQ1	D0P2G6	4190	5;3	5;3	5;3	2	5	5	5	1176500	678640	1981100	1.27875e+06	3	522760		735200	628980	2	1345200	1027500	894650	1.08912e+06	3	907420	1191600	945880	1.01497e+06	3	1400400	1151700	1444400	1.33217e+06	3	1032900	526260	1443800	1.00099e+06	3
D0MXA0;D0P4Q5	D0MXA0;D0P4Q5	D0MXA0	872	5;4	5;4	5;4	2	5	5	5	783600	460100	1561100	934933	3	305590	236560	662340	401497	3	394060	456040	451830	433977	3	327780	392080	677710	465857	3	371160		1220300	795730	2	642690	366330	1176800	728607	3
D0MY49;D0MY47	D0MY49;D0MY47	D0MY49	963	5;4	5;4	5;4	2	5	5	5	101490000	70258000	23637000	6.51283e+07	3	64547000	39088000	15903000	39846000	3	89182000	53214000	15384000	5.25933e+07	3	49669000	16410000	23362000	2.98137e+07	3	109950000	45072000	28445000	6.11557e+07	3	59388000	27162000	15833000	3.41277e+07	3
D0N7I4;D0NPU1	D0N7I4;D0NPU1	D0N7I4	1796	5;4	5;4	5;4	2	5	5	5		722690		722690	1	459440	514170		486805	2		862030	612670	737350	2			611100	611100	1			578550	578550	1					0
D0NC22;D0N6J4	D0NC22;D0N6J4	D0NC22	2185	5;4	5;4	5;4	2	5	5	5	419050	173100	415400	335850	3	557240	496270		526755	2			330020	330020	1	270390		244850	257620	2	309770		269460	289615	2	244920	232930		238925	2
D0NC68;D0NCG0	D0NC68;D0NCG0	D0NC68	2196	5;4	5;4	5;4	2	5	5	5	1673000	2282100		1977550	2	408770	780740		594755	2	842470	1932900	1809800	1528390	3	2015200	2360300	753140	1.70955e+06	3	3222800	812070	658230	1.56437e+06	3	850250	1057400		953825	2
D0NVM3;D0P4M5	D0NVM3;D0P4M5	D0NVM3	3716	5;4	5;4	5;4	2	5	5	5	2965300	905290	2628300	2.1663e+06	3	4213400	3255400	2496800	3.32187e+06	3	2413800	1815300	5140700	3.12327e+06	3	2726300	2401200	3125500	2751000	3	1177600	4283300	2325300	2595400	3	1798500	1543300	1506900	1.61623e+06	3
D0P4B4;D0MWS6	D0P4B4;D0MWS6	D0P4B4	4266	5;4	5;4	5;4	2	5	5	5	1743900	6186000	1082400	3004100	3	4926400	4207400		4566900	2	3695300	4453800	3600300	3.91647e+06	3	3828700	3955700	974040	2919480	3	3871500	3330700	659980	2.62073e+06	3	1519200	4613400	2622100	2.91823e+06	3
D0P458;D0MR34	D0P458;D0MR34	D0P458	195	5;5	5;5	5;5	2	5	5	5	687480	992130		839805	2	1974900	985880		1480390	2	1450500	1066800	2253200	1.59017e+06	3	1831900	1049300	545630	1.14228e+06	3	929660	1266500		1098080	2	622690	1297300		959995	2
D0N3H0;D0N3G8	D0N3H0;D0N3G8	D0N3H0	1460	5;5	5;5	5;5	2	5	5	5	625260	1535600	945230	1.03536e+06	3	990610	705890	761400	819300	3	1801200	1113000	1318100	1.41077e+06	3	1477200	1316800	1360800	1.38493e+06	3	1207500	703280	1898100	1.26963e+06	3	524960	2124400	217630	955663	3
D0NPG8;D0N6N9	D0NPG8;D0N6N9	D0NPG8	1710	5;5	5;5	5;5	2	5	5	5	4546000	4265100	9164900	5992000	3	6202400	4572300	5544900	5.43987e+06	3	3274300	4158800	7004900	4.81267e+06	3	3789900	4070100	5237600	4.36587e+06	3	4260000	2003800	5856900	4.04023e+06	3	2509900	2312800	7198200	4.00697e+06	3
D0P078;D0NH43	D0P078;D0NH43	D0P078	2644	5;5	5;5	5;5	2	5	5	5	686150			686150	1	2299600	3723000		3011300	2	1228200	2621800	1179100	1.67637e+06	3	1438200			1438200	1	895960	1722200		1309080	2	1192300	1822800		1507550	2
D0P0I1;D0P1U9;D0NX87	D0P0I1;D0P1U9	D0P0I1	4091	5;5;1	5;5;1	5;5;1	3	5	5	5	14553000	12987000	3169500	10236500	3	12700000	6666100	13328000	1.0898e+07	3	16227000	14956000	3859900	1.1681e+07	3	15842000	9350800	16358000	1.38503e+07	3	15432000	16757000	10424000	1.42043e+07	3	36097000	13819000	13928000	2.12813e+07	3
D0NIM8;D0NIL0;D0NIK5	D0NIM8;D0NIL0;D0NIK5	D0NIM8	2762	5;5;3	5;5;3	5;5;3	3	5	5	5	223090	360100		291595	2		234500		234500	1		365210	1770900	1068055	2	252920	873280	541290	555830	3	332930		339160	336045	2	379070	483750		431410	2
D0NND9	D0NND9	D0NND9	3193	8	6	1	1	8	6	1		1145800		1145800	1		1971400		1971400	1		1599500	2082200	1840850	2	1410100	1591000	1327300	1442800	3					0					0
D0NGA1	D0NGA1	D0NGA1	2583	7	6	4	1	7	6	4		1835100		1835100	1	4819700	2411000	2222500	3.15107e+06	3	1476000	2548800	1055600	1.69347e+06	3	1681500	1894900	1437700	1.67137e+06	3	1606100	1910300		1758200	2		2647200		2647200	1
D0NIC1	D0NIC1	D0NIC1	2739	6	6	4	1	6	6	4	21226000	13366000	39144000	2.45787e+07	3	5214100	11346000	26370000	1.431e+07	3	12219000	15386000	25800000	1.78017e+07	3	24236000	13983000	25471000	21230000	3	21617000	21903000	15547000	19689000	3	37713000	12014000	37349000	2.90253e+07	3
D0N631	D0N631	D0N631	1673	6	6	5	1	6	6	5	3991000	15023000	46337000	2.17837e+07	3	30353000	4798600	45882000	27011200	3		17360000	18996000	18178000	2	7313800	15616000	22227000	1.50523e+07	3		4754500	25491000	15122750	2	7241800	17857000	25170000	1.67563e+07	3
D0N661	D0N661	D0N661	1679	6	6	5	1	6	6	5			520160	520160	1					0					0					0					0	540390		638520	589455	2
D0NEP2	D0NEP2	D0NEP2	2433	6	6	5	1	6	6	5		295680	619850	457765	2			381790	381790	1		402520		402520	1			302620	302620	1	262790		367160	314975	2	322970	421530	345400	363300	3
D0NUT5	D0NUT5	D0NUT5	3654	10	6	5	1	10	6	5					0					0			852450	852450	1					0					0					0
D0P4C6	D0P4C6	D0P4C6	4268	6	6	5	1	6	6	5		1876700		1876700	1	2756800	1776600		2266700	2	2020200	1098400	2676400	1.93167e+06	3	6987100	4425700	955350	4.12272e+06	3	4464300	4626700	1072300	3.38777e+06	3		2748600	1074600	1911600	2
D0MQ85	D0MQ85	D0MQ85	104	6	6	6	1	6	6	6		854210		854210	1					0		1127600	261120	694360	2			518610	518610	1	531200		1019500	775350	2	1495400		821130	1158265	2
D0MQK5	D0MQK5	D0MQK5	142	6	6	6	1	6	6	6	1599700	1538000	1736800	1.62483e+06	3	1177200	1486800	932970	1198990	3		1391400	1002400	1196900	2	804040	1228600	1843900	1292180	3	1283400	1968200	1409800	1553800	3	3091000	1455100	747090	1.7644e+06	3
D0MQS7	D0MQS7	D0MQS7	159	6	6	6	1	6	6	6	11977000	3791600	9193700	8.32077e+06	3	3201500	10370000	6255500	6609000	3	11332000	6632600	11417000	9.79387e+06	3	6981400	9322700	12548000	9.61737e+06	3	18279000	41759000	15901000	25313000	3	16807000	7287500	6934000	1.03428e+07	3
D0MQU1	D0MQU1	D0MQU1	164	6	6	6	1	6	6	6	509710	207350	1237700	651587	3	421100	315020	1206600	647573	3		221710	224980	223345	2	385350	458230	305800	383127	3			1166100	1166100	1	424220	515330	1139100	692883	3
D0MQV2	D0MQV2	D0MQV2	171	6	6	6	1	6	6	6	4294400	5130000	4371300	4.59857e+06	3	3630800	4353300	4296200	4.09343e+06	3	2608600	4090100	3499800	3399500	3	2777300	2583200	1343100	2.23453e+06	3	3418400		2510400	2964400	2	4429200	4351100	5573900	4.78473e+06	3
D0MR14	D0MR14	D0MR14	192	6	6	6	1	6	6	6		1143000	1098000	1120500	2	1269000	1762100	1300000	1443700	3	1079300	1354000	1358300	1.26387e+06	3	1291400	1564200	1318100	1.39123e+06	3	1118200	2397500		1757850	2		1582800	3675300	2629050	2
D0MR51	D0MR51	D0MR51	203	6	6	6	1	6	6	6					0					0			1277800	1277800	1					0					0					0
D0MR73	D0MR73	D0MR73	211	6	6	6	1	6	6	6		466120		466120	1					0			829870	829870	1					0					0		462950		462950	1
D0MRA7	D0MRA7	D0MRA7	223	6	6	6	1	6	6	6	26054000	19334000	30252000	2.52133e+07	3	27599000	23246000	19702000	2.35157e+07	3	27627000	16886000	12613000	19042000	3	32096000	24527000	36306000	3.09763e+07	3	17177000	27058000	28423000	2.42193e+07	3	7182500	15182000	31704000	1.80228e+07	3
D0MRL2	D0MRL2	D0MRL2	264	6	6	6	1	6	6	6		308830		308830	1	706530	477790		592160	2	516350	326640	750600	531197	3	412890	324790	229520	322400	3		552140		552140	1					0
D0MRY9	D0MRY9	D0MRY9	300	6	6	6	1	6	6	6	2040300	1906500	2469400	2.13873e+06	3	992350	1565700	1686600	1.41488e+06	3		1528400	1293000	1410700	2	1442700	1919100	1451900	1.60457e+06	3	1659200	1070800	1325600	1.35187e+06	3	2333500	1466900	2401400	2.06727e+06	3
D0MS58	D0MS58	D0MS58	323	6	6	6	1	6	6	6	588170	520610		554390	2	525700	747770	726410	666627	3		563260	416400	489830	2	519930		563120	541525	2	587930		1296500	942215	2		705930	643860	674895	2
D0MS66	D0MS66	D0MS66	326	6	6	6	1	6	6	6	173360	377040		275200	2	164480			164480	1	307980	183450	319280	270237	3	214770	411970	165070	263937	3	194000			194000	1		393560		393560	1
D0MSB0	D0MSB0	D0MSB0	338	6	6	6	1	6	6	6	39665000	73305000	47164000	53378000	3	67362000	40468000	46716000	5.15153e+07	3	23876000	60116000	132840000	7.22773e+07	3	56704000	101340000	94396000	8.41467e+07	3	46146000	73936000	109070000	76384000	3	55014000	65741000	89274000	7.00097e+07	3
D0MSK1	D0MSK1	D0MSK1	363	6	6	6	1	6	6	6		379050		379050	1	343240	355190		349215	2		367530	329070	348300	2	408440	301450	453800	387897	3	281660		487990	384825	2		383470		383470	1
D0MSR2	D0MSR2	D0MSR2	372	6	6	6	1	6	6	6	256320	422350	327800	335490	3	230730	336470	378640	315280	3	352820	379490	266800	333037	3	335380	304100	293510	310997	3	360660	265020	385950	337210	3	292870	340040	336500	323137	3
D0MSR6	D0MSR6	D0MSR6	375	6	6	6	1	6	6	6	695520	223800	837250	585523	3		386960	643480	515220	2			313460	313460	1	529550		482050	505800	2			609030	609030	1	639070	730790	619340	663067	3
D0MST3	D0MST3	D0MST3	383	9	6	6	1	9	6	6	749230	1289100	1559300	1199210	3		751000	511470	631235	2		691670	557650	624660	2	1317100		919340	1118220	2	909760	956950	463790	776833	3	1436600	1282900	1287400	1.33563e+06	3
D0MT45	D0MT45	D0MT45	413	6	6	6	1	6	6	6	2263300	1757000	3738300	2586200	3	4318900	3344600	5741000	4.46817e+06	3		2266300	8647700	5457000	2	3534200	5178100	8459400	5723900	3		7218500	2756400	4987450	2		2088500	8010700	5049600	2
D0MTE6	D0MTE6	D0MTE6	446	6	6	6	1	6	6	6	192510	278380	530960	333950	3	243690		1082100	662895	2	449110		300070	374590	2	416680	231710	217430	288607	3	284450		944130	614290	2		151570	1122400	636985	2
D0MTJ1	D0MTJ1	D0MTJ1	463	6	6	6	1	6	6	6	322770	435530	345070	367790	3	267950	271260		269605	2	354120	335620	462900	384213	3		476040	662490	569265	2					0	459250	416580	377520	417783	3
D0MTM9	D0MTM9	D0MTM9	476	6	6	6	1	6	6	6	1036700	515460	853060	801740	3					0	418960		610290	514625	2	772070		439170	605620	2	737860			737860	1	1161700		797660	979680	2
D0MU15	D0MU15	D0MU15	520	6	6	6	1	6	6	6	1505000	775420	714770	998397	3	341160	606400	581730	509763	3	709350	889690	654240	751093	3	691470	509080	783620	661390	3	1140000	391250	869910	800387	3	1619300	751370	595790	988820	3
D0MUH5	D0MUH5	D0MUH5	565	6	6	6	1	6	6	6					0	530090	628410		579250	2	622860		1230500	926680	2	904150	884020		894085	2		1231000		1231000	1					0
D0MUW9	D0MUW9	D0MUW9	611	6	6	6	1	6	6	6	329240			329240	1		389270	272110	330690	2		231800	265540	248670	2	246180	229620	186190	220663	3	346150		343430	344790	2	764560	244060	192420	400347	3
D0MV40	D0MV40	D0MV40	634	6	6	6	1	6	6	6	637980	769670	2748700	1385450	3	720150	552990	3304600	1.52591e+06	3		505110	955630	730370	2	458560	502360	1671600	877507	3		605980	3435700	2020840	2	1042100	1033000	2166400	1.41383e+06	3
D0MV54	D0MV54	D0MV54	639	6	6	6	1	6	6	6		123530	433600	278565	2			598760	598760	1		105870		105870	1	252050	171130	167710	196963	3	131010		175670	153340	2	201070	175190	738100	371453	3
D0MVC2	D0MVC2	D0MVC2	655	6	6	6	1	6	6	6		355220		355220	1	832700			832700	1	868990	474940	683020	675650	3	340990	325470		333230	2		654090		654090	1		373930		373930	1
D0MVP7	D0MVP7	D0MVP7	683	6	6	6	1	6	6	6	10028000	12265000	10792000	1.10283e+07	3	6379300	9573600	4564900	6.83927e+06	3	11155000	7250200	41096000	1.98337e+07	3	3395700	5139700	10116000	6.21713e+06	3	3299900		4153400	3726650	2	11410000	4293000	7900900	7.86797e+06	3
D0MVR5	D0MVR5	D0MVR5	689	6	6	6	1	6	6	6					0		6332800		6332800	1			9242800	9242800	1					0		5470600		5470600	1					0
D0MVS0	D0MVS0	D0MVS0	692	6	6	6	1	6	6	6	191310	835740		513525	2	205820	579300		392560	2		652570	602360	627465	2	524740	571540	343950	480077	3	248850			248850	1	201810	529180		365495	2
D0MVT4	D0MVT4	D0MVT4	696	6	6	6	1	6	6	6	3391300		4155700	3773500	2			6219700	6219700	1					0			4638100	4638100	1			7568100	7568100	1	3666500		6164900	4915700	2
D0MVV6	D0MVV6	D0MVV6	705	6	6	6	1	6	6	6	1478700	1341000	1073800	1.29783e+06	3	4756600	4689500	1598200	3.68143e+06	3	1054400	3726300	26694000	1.04916e+07	3	468420	2377100	2144000	1.66317e+06	3	575230	2368200	1455900	1.46644e+06	3	277300	3163400	4065800	2.50217e+06	3
D0MVY0	D0MVY0	D0MVY0	716	6	6	6	1	6	6	6	1971500	1509000	1569500	1.68333e+06	3	822360	820800	1211900	951687	3	1354600	1408400	985600	1.24953e+06	3	1771900	1214500	1601400	1.52927e+06	3	1491600	714700	1476100	1.22747e+06	3	1940400	912300	1100400	1317700	3
D0MWF8	D0MWF8	D0MWF8	760	6	6	6	1	6	6	6		999700	546510	773105	2	1523200		858520	1190860	2	621250	1123700	3562000	1.76898e+06	3		1610100	1387000	1498550	2	310670	1509800	549490	789987	3		1130100	1479500	1304800	2
D0MWQ8	D0MWQ8	D0MWQ8	792	6	6	6	1	6	6	6	1263100	658660	1243100	1.05495e+06	3	924370	771290	1643700	1113120	3	845210	756590	249970	617257	3	1049500	408420	730760	729560	3	1260200	565820	1414900	1.08031e+06	3	1850000	505270	1090400	1.14856e+06	3
D0MWT4	D0MWT4	D0MWT4	804	6	6	6	1	6	6	6	1438900	1289900	2255400	1661400	3			3407500	3407500	1		1838600	810520	1324560	2		587370	1992400	1289885	2			2017100	2017100	1	1532700		1726300	1629500	2
D0MWT8	D0MWT8	D0MWT8	805	6	6	6	1	6	6	6	1139700	1570400	1310100	1.34007e+06	3	714920	1487700	1638200	1.28027e+06	3	720100	1567000	1007900	1.09833e+06	3	766590	1287400	1273800	1.10926e+06	3	903910	1144400	1335200	1.12784e+06	3	891880	1803200	1698300	1464460	3
D0MWU5	D0MWU5	D0MWU5	808	6	6	6	1	6	6	6			808990	808990	1			863970	863970	1		250650	268020	259335	2	268990		338070	303530	2			810330	810330	1	474480	224540	549550	416190	3
D0MX49	D0MX49	D0MX49	853	6	6	6	1	6	6	6		1279500		1279500	1	1259800	1159100		1209450	2	2056400	1260400	1126200	1481000	3	948500	1144800		1046650	2	947730			947730	1	1270100	1314200		1292150	2
D0MXD8	D0MXD8	D0MXD8	883	6	6	6	1	6	6	6	1619800	1485300		1552550	2	1903400	2098000	1302300	1767900	3	1888600	1799700	1859800	1.84937e+06	3	1618200	2383100	742690	1581330	3	2226700	2640700	1354900	2074100	3	1516000	1640300		1578150	2
D0MXE1	D0MXE1	D0MXE1	885	6	6	6	1	6	6	6	854270	899860	937060	897063	3	665890	740030	682200	696040	3	498330	771630		634980	2	652390	556450	715910	641583	3	1211600		574540	893070	2	882790	799720	383910	688807	3
D0MXG6	D0MXG6	D0MXG6	889	6	6	6	1	6	6	6	689110	995500	509740	731450	3	1118800	696040	493630	769490	3	1046600	1118000	686590	950397	3	1081100	1149000	702190	977430	3	1165300	712550	496680	791510	3	688250	1411300	408250	835933	3
D0MXP2	D0MXP2	D0MXP2	904	6	6	6	1	6	6	6		632700		632700	1	763510	853450		808480	2	714250	611360	770890	698833	3		1024200		1024200	1					0		540640		540640	1
D0MXU9	D0MXU9	D0MXU9	922	6	6	6	1	6	6	6			2679800	2679800	1		222330	1048200	635265	2		361230	462100	411665	2			164490	164490	1			672140	672140	1		376650		376650	1
D0MY11	D0MY11	D0MY11	948	6	6	6	1	6	6	6	3122700	3866100	5774500	4.25443e+06	3	3391100	2877100	7927600	4.73193e+06	3	2659800	3254100	7017900	4310600	3	3869600	5453600	7217000	5513400	3	4970100		8533900	6752000	2	5128500	3876500	4448800	4484600	3
D0MY18	D0MY18	D0MY18	951	6	6	6	1	6	6	6		751350		751350	1	869770	922950		896360	2		865380	2060300	1462840	2		925320	1693500	1309410	2	936900			936900	1			519970	519970	1
D0MY37	D0MY37	D0MY37	959	6	6	6	1	6	6	6	607250	680440	1246100	844597	3	540650	816890	755770	704437	3		885960	1057900	971930	2	296540	551990	946100	598210	3		999730	1924100	1461915	2	868830	670430	1166700	901987	3
D0MYB2	D0MYB2	D0MYB2	984	6	6	6	1	6	6	6		510050		510050	1		615940		615940	1	534450	718020	730170	660880	3	677340	843720		760530	2		459310		459310	1		411480		411480	1
D0MYF5	D0MYF5	D0MYF5	995	6	6	6	1	6	6	6	263620	295260	661430	406770	3		149590	450910	300250	2		199590	313640	256615	2	335400	412880	627150	458477	3			577550	577550	1	704330	316490	255510	425443	3
D0MYI3	D0MYI3	D0MYI3	1008	6	6	6	1	6	6	6	9319100	12534000	11967000	1.12734e+07	3	6918600	4576900	16012000	9.16917e+06	3	7502900	6727800	6024800	6.75183e+06	3	5275500	11397000	14599000	1.04238e+07	3	5510400	6185600	19856000	1.05173e+07	3	5902000	13651000	14531000	1.13613e+07	3
D0MYJ9	D0MYJ9	D0MYJ9	1016	6	6	6	1	6	6	6	21808000	30306000	14741000	22285000	3	27649000	22516000	19675000	23280000	3	15443000	28082000	24352000	2.26257e+07	3	20660000	29182000	15686000	2.18427e+07	3	29698000	15143000	9610300	1.81504e+07	3	17708000	24710000	18735000	2.03843e+07	3
D0MYT5	D0MYT5	D0MYT5	1041	6	6	6	1	6	6	6	4891200	2690300	3936400	3839300	3	3717900	4078000	2508300	3.43473e+06	3	2038600	4953900	3609300	3.53393e+06	3	2584900	3407200	4484100	3.49207e+06	3	3134600	4687800	3461800	3761400	3	2881700	1391600	2957900	2410400	3
D0MYT7	D0MYT7	D0MYT7	1042	6	6	6	1	6	6	6		777480		777480	1					0		757440	472200	614820	2		415260	549070	482165	2					0		861170		861170	1
D0MYV6	D0MYV6	D0MYV6	1048	6	6	6	1	6	6	6	1795100	1581500	1604300	1660300	3	1245900	778220	1983900	1.33601e+06	3	1376600	1416600	2072000	1.62173e+06	3	1718000	1812200	1596800	1709000	3	1605100	2546600	2757700	2.30313e+06	3	1137800	1175100	1618000	1310300	3
D0MZA4	D0MZA4	D0MZA4	1084	6	6	6	1	6	6	6	3044300	6765200	3815300	4541600	3	5378400	4505200	4265000	4716200	3	4248000	6201400	5160500	5203300	3	2965500	5270600	4984400	4.40683e+06	3	3226300	3567500	3777200	3.52367e+06	3	2630000	5556100	3019000	3.73503e+06	3
D0MZC6	D0MZC6	D0MZC6	1089	6	6	6	1	6	6	6	305550	912030	1111400	776327	3	896110	324090	1023100	747767	3		358920	465340	412130	2	321110	743740	1050400	705083	3		628060	935300	781680	2	452590	964380	733470	716813	3
D0MZQ2	D0MZQ2	D0MZQ2	1130	6	6	6	1	6	6	6	2119300	2109600	2881100	2370000	3	3248600	1881700	2191400	2.44057e+06	3	2173600	2122600	2128400	2.14153e+06	3	3224600	2957100	3625800	3.26917e+06	3	3124700	2142400	3279900	2849000	3	2331400	2878800	1796900	2335700	3
D0MZV5	D0MZV5	D0MZV5	1144	6	6	6	1	6	6	6	281280	223260	307420	270653	3		207530	149820	178675	2		229070	240250	234660	2			170410	170410	1			331600	331600	1	354650	182920	131640	223070	3
D0N004	D0N004	D0N004	1160	6	6	6	1	6	6	6	363740	469500	452350	428530	3	488060		374160	431110	2		463060	457340	460200	2	526670	426510	439040	464073	3	475450		452140	463795	2	412910	450940		431925	2
D0N0B8	D0N0B8	D0N0B8	1209	6	6	6	1	6	6	6	989530	2479400	267330	1245420	3	2014000	1162600	472490	1.21636e+06	3	1255300	1899200	1435000	1.52983e+06	3	1729700	2026600	696250	1.48418e+06	3	799950	2020500		1410225	2	870710	1706800	1243900	1.2738e+06	3
D0N0C4	D0N0C4	D0N0C4	1212	6	6	6	1	6	6	6	1136400	793170	1120100	1.01656e+06	3	638350	805790	964530	802890	3		797450	720960	759205	2	843530	595440	946890	795287	3	605190	1627000	1380300	1.20416e+06	3	1313300	640390	1307100	1086930	3
D0N0L9	D0N0L9	D0N0L9	1222	6	6	6	1	6	6	6	3564600	2714500	3769700	3349600	3	2007400	1354200	2502400	1.95467e+06	3	1254400	1078100	1916500	1.41633e+06	3	2867100	2601300	3549900	3006100	3	1965100	2438300	2869100	2.42417e+06	3	4306900	2580400	3868200	3.58517e+06	3
D0N0M4	D0N0M4	D0N0M4	1223	6	6	6	1	6	6	6	3033500	3962700	3179600	3.39193e+06	3	3123800	3718600	3252500	3.36497e+06	3	3473400	3628600	2889100	3.33037e+06	3	3043700	3736900	4841300	3.87397e+06	3	1319000	6021800	3149600	3496800	3	2616300	5003600	2096300	3.23873e+06	3
D0N113	D0N113	D0N113	1236	6	6	6	1	6	6	6					0	201440			201440	1			316000	316000	1		177870	162460	170165	2					0					0
D0N1B6	D0N1B6	D0N1B6	1259	6	6	6	1	6	6	6	305340	278630	636980	406983	3	274400	402260	221000	299220	3	250940	248510	436220	311890	3	407140	184200	213900	268413	3	430740		477270	454005	2	515220	205330	300540	340363	3
D0N1D6	D0N1D6	D0N1D6	1262	6	6	6	1	6	6	6	644460	2618100	2234200	1.83225e+06	3	2841000	1117100	1409000	1.78903e+06	3		2429300	2607300	2518300	2	1060600	2279300	1904800	1.74823e+06	3	2576200	1798000	3108500	2.49423e+06	3	1057200	1719400	1873800	1.55013e+06	3
D0N1R6	D0N1R6	D0N1R6	1302	6	6	6	1	6	6	6	3740300	3089200	5383300	4.07093e+06	3	2914600	1912200	6135100	3.65397e+06	3	1068600	2686700	2061400	1938900	3	3404400	2615500	4040000	3353300	3	3117200	3432100	5617400	4.05557e+06	3	3858200	2496800	3767100	3.37403e+06	3
D0N1V7	D0N1V7	D0N1V7	1313	6	6	6	1	6	6	6					0					0			859280	859280	1		1108000		1108000	1					0					0
D0N1W1	D0N1W1	D0N1W1	1315	6	6	6	1	6	6	6					0	296490	369090		332790	2			288310	288310	1		232190		232190	1		727900		727900	1					0
D0N2K1	D0N2K1	D0N2K1	1364	6	6	6	1	6	6	6	1199700	950100	2439700	1.52983e+06	3	1614200		2137300	1875750	2	940590	1076400	1377000	1131330	3	1829400	1617500	2401000	1949300	3	1189300	618700	2151200	1.31973e+06	3	1151500	1270700	2958300	1793500	3
D0N2R4	D0N2R4	D0N2R4	1376	6	6	6	1	6	6	6	172120	145400	245200	187573	3	160910		236400	198655	2	228530	144130		186330	2					0			234780	234780	1			436380	436380	1
D0N2R5	D0N2R5	D0N2R5	1377	6	6	6	1	6	6	6	452630	522840	256310	410593	3	805340			805340	1	1028000	577630	250590	618740	3	1435200	738100	304030	825777	3	1062500	606930	248830	639420	3		618480		618480	1
D0N2Z1	D0N2Z1	D0N2Z1	1398	6	6	6	1	6	6	6	595380	870040	496880	654100	3	1451900	1183600		1317750	2	831950	940520	1049300	940590	3	931130	845580	1076200	950970	3	924220			924220	1	528170			528170	1
D0N398	D0N398	D0N398	1438	6	6	6	1	6	6	6	265180	373790		319485	2					0		351390	393930	372660	2	336250			336250	1					0					0
D0N3B4	D0N3B4	D0N3B4	1446	6	6	6	1	6	6	6	610490	1275500	115400	667130	3	993080	1419800		1206440	2	1618300	1383400	1096300	1366000	3	990560	1091300	531810	871223	3	703790	692870		698330	2	445210	1147000	255350	615853	3
D0N3G2	D0N3G2	D0N3G2	1456	6	6	6	1	6	6	6	330440	472490	918180	573703	3		422190	1304500	863345	2	477940	642760	450690	523797	3	623180	452550	977930	684553	3	688400		1194200	941300	2	794050	736160	652630	727613	3
D0N448	D0N448	D0N448	1507	6	6	6	1	6	6	6		1149100		1149100	1	1155600	740130		947865	2	929870	1157000	1114100	1066990	3	1065300	855010		960155	2	879900	1635400		1257650	2		980660		980660	1
D0N4F7	D0N4F7	D0N4F7	1534	6	6	6	1	6	6	6	518080	307100	1294100	706427	3	457410	699780	991600	716263	3		499850	452770	476310	2	675360	265050	834530	591647	3	561290	1002900	1240500	934897	3	743610	356180	1534700	878163	3
D0N4G3	D0N4G3	D0N4G3	1538	6	6	6	1	6	6	6	740920	1319800	1719300	1.26001e+06	3	1836400	1237400	1934000	1.66927e+06	3	1366500	792360	3933000	2030620	3	1535500	1960400	1612200	1702700	3	1560500	2810900	789390	1.72026e+06	3	530110	1898800	2265000	1.56464e+06	3
D0N4H2	D0N4H2	D0N4H2	1542	6	6	6	1	6	6	6		506880		506880	1	587150	733310		660230	2	707700	646870	2545900	1.30016e+06	3	327230	902840	413340	547803	3	192250	901200	330140	474530	3	186400	562090	565560	438017	3
D0N4I0	D0N4I0	D0N4I0	1544	6	6	6	1	6	6	6		866080		866080	1	1800000			1800000	1	1442400	1140000	739310	1.10724e+06	3	300680		1182900	741790	2		2645000		2645000	1		1229800		1229800	1
D0N4Q3	D0N4Q3	D0N4Q3	1560	6	6	6	1	6	6	6	4514100	6997900	3077400	4.86313e+06	3	4400100	4491700	2290800	3.72753e+06	3	5442300	6264200	9911800	7206100	3	4120500	9651800	4188600	5.98697e+06	3	4507000	5809100	1057000	3.79103e+06	3	900810	6482400	2565900	3316370	3
D0N4T2	D0N4T2	D0N4T2	1567	6	6	6	1	6	6	6	536470	1224600	1496300	1085790	3	867980	1032700	921670	940783	3	1147200	789150	1489700	1.14202e+06	3	907650	1317200	800930	1.00859e+06	3	1283300	1032200	1196100	1.17053e+06	3	1337500	1156700	998770	1.16432e+06	3
D0N4U6	D0N4U6	D0N4U6	1572	6	6	6	1	6	6	6	3925400	3903400	1408600	3.07913e+06	3	2238600	1874100	3900200	2.67097e+06	3	1778700	3125900	2329200	2.41127e+06	3	1766600	1378900	3377900	2.17447e+06	3	2182000	1132400	4186900	2.50043e+06	3	3979200	2929600	6093500	4334100	3
D0N578	D0N578	D0N578	1602	6	6	6	1	6	6	6	2135200	1894100	3820500	2616600	3	956760	1308800	3450100	1905220	3	1705000	2334400	1911600	1.98367e+06	3	1809100	1112900	1212600	1378200	3	1524600	1818900	4286400	2543300	3	4006700	1865400	1531300	2467800	3
D0N592	D0N592	D0N592	1608	6	6	6	1	6	6	6	749100	766650	796010	770587	3	341500	607910	457340	468917	3		644540	487500	566020	2	743960	585980	797370	709103	3	487130		918430	702780	2	955580	615860	502330	691257	3
D0N5R8	D0N5R8	D0N5R8	1647	6	6	6	1	6	6	6			333080	333080	1		662870		662870	1		358640		358640	1		401510	252820	327165	2					0	517020			517020	1
D0N604	D0N604	D0N604	1662	6	6	6	1	6	6	6		370810	572570	471690	2	602610	479970		541290	2		488660	541210	514935	2	469260	720500	736700	642153	3	491230		518290	504760	2	274860	256510	591320	374230	3
D0N628	D0N628	D0N628	1671	6	6	6	1	6	6	6	276040	382990	694730	451253	3	325320	197370	643040	388577	3		305010	348840	326925	2		271520	485700	378610	2	171550		768650	470100	2	194470	449060	577320	406950	3
D0N635	D0N635	D0N635	1674	6	6	6	1	6	6	6	8589000	10634000	19066000	12763000	3	12259000	9578800	17880000	1.32393e+07	3	4138900	9689200	15113000	9.64703e+06	3	5985300	11990000	8565700	8847000	3	11103000	3513500	12558000	9.05817e+06	3	10840000	10738000	19678000	13752000	3
D0N678	D0N678	D0N678	1683	6	6	6	1	6	6	6		752170		752170	1	672730	796970		734850	2			809710	809710	1		529380		529380	1					0					0
D0N6F0	D0N6F0	D0N6F0	1694	6	6	6	1	6	6	6	14382000	23701000	7310700	1.51312e+07	3	16737000	15734000	5320200	1.25971e+07	3	17319000	14579000	34256000	2.20513e+07	3	17994000	17433000	12394000	1.59403e+07	3	7072900	6295800	9720900	7.69653e+06	3	25083000	11451000	7583200	1.47057e+07	3
D0N6Q1	D0N6Q1	D0N6Q1	1714	6	6	6	1	6	6	6	5147700	6737000	2288500	4724400	3	12710000	6758100	1555800	7.00797e+06	3	12743000	8718700	5981800	9.14783e+06	3	5483300	7785300	5395100	6.22123e+06	3	8257400	6556700	1586600	5466900	3	3645300	8663500	3979700	5429500	3
D0N6Q5	D0N6Q5	D0N6Q5	1715	6	6	6	1	6	6	6	219630	254310	380360	284767	3	216820	164270	338170	239753	3		208750	215240	211995	2	183340	212580	374860	256927	3	194060		557020	375540	2	219140	205260	346270	256890	3
D0N6Y4	D0N6Y4	D0N6Y4	1733	6	6	6	1	6	6	6		430820		430820	1	291100	643350	208380	380943	3	584320	401670	368540	451510	3	607160	373420		490290	2	327080	430440		378760	2		428830		428830	1
D0N7K9	D0N7K9	D0N7K9	1799	6	6	6	1	6	6	6	815970	3083800		1949885	2	2481200	3322200		2901700	2	2210700	3407200	2484100	2.70067e+06	3	2816700	2427500	2524800	2.58967e+06	3		1494600	3449400	2472000	2	2090400	3034300	951590	2025430	3
D0N7P3	D0N7P3	D0N7P3	1807	6	6	6	1	6	6	6	660300	1489500		1074900	2	1227500	1652400		1439950	2	1138900	1633200	1165900	1.31267e+06	3	980790	1380700	745240	1.03558e+06	3	1316900	2704700		2010800	2	474740	1804300		1139520	2
D0N7W1	D0N7W1	D0N7W1	1828	6	6	6	1	6	6	6	1378900			1378900	1	2933600	1280600		2107100	2	2546000	365110		1455555	2	2121200			2121200	1	2138000	2476000		2307000	2		750930		750930	1
D0N7Z1	D0N7Z1	D0N7Z1	1837	6	6	6	1	6	6	6		1003500		1003500	1	2575500	1778300		2176900	2	1756000	1287100	876380	1.30649e+06	3	575160	2437900		1506530	2		3378700		3378700	1		1552100		1552100	1
D0N806	D0N806	D0N806	1841	6	6	6	1	6	6	6		448910		448910	1	530860			530860	1		443600	1740700	1092150	2		694120	383580	538850	2		577530		577530	1		1027200	324110	675655	2
D0N869	D0N869	D0N869	1863	6	6	6	1	6	6	6	237330	525060	714980	492457	3	703540	554940	322670	527050	3	266260	530420	718810	505163	3	279880	450110	715380	481790	3	547480	557600	569900	558327	3	367490	778700	294130	480107	3
D0N877	D0N877	D0N877	1865	6	6	6	1	6	6	6		919090		919090	1	1163700	1160200		1161950	2	794500	963500	1453700	1.07057e+06	3	746140	1000400	613660	786733	3	696230			696230	1		987100		987100	1
D0N8U6	D0N8U6	D0N8U6	1896	6	6	6	1	6	6	6		1282800		1282800	1	8226800	2134900		5180850	2	4499400	2366700	922130	2.59608e+06	3		1354500		1354500	1	2623500	5309800		3966650	2		1417000		1417000	1
D0N9A1	D0N9A1	D0N9A1	1935	6	6	6	1	6	6	6	214740	151730		183235	2	855930	481570	696840	678113	3		181150	2197200	1189175	2	189620	1012300	774280	658733	3	263780	1563400	206440	677873	3	164840	333350	485940	328043	3
D0N9C8	D0N9C8	D0N9C8	1949	6	6	6	1	6	6	6	300780	295740	414960	337160	3	541190	251320	443930	412147	3		336680	261430	299055	2	385030	217150	218910	273697	3	192020	231280	344640	255980	3	233190	390070	237900	287053	3
D0N9J2	D0N9J2	D0N9J2	1963	6	6	6	1	6	6	6	2083400	3268000	1806200	2.38587e+06	3	2615900	1761300	847250	1.74148e+06	3		2320800	1937300	2129050	2	3044000	2149400	2709800	2634400	3	1703600	1274000	2011400	1663000	3	2446800	2904500	2301000	2.55077e+06	3
D0N9J7	D0N9J7	D0N9J7	1966	6	6	6	1	6	6	6	373940	418170	594410	462173	3	233310	338470	506860	359547	3		529000	211060	370030	2			313560	313560	1			292960	292960	1	655880	533680	311960	500507	3
D0N9M5	D0N9M5	D0N9M5	1970	6	6	6	1	6	6	6					0					0			569480	569480	1					0					0					0
D0N9Q7	D0N9Q7	D0N9Q7	1979	6	6	6	1	6	6	6		4732600		4732600	1	4547700	2502600	1910300	2.98687e+06	3	3123600	2833100	3125600	3.02743e+06	3	1659700	5659200	2852300	3390400	3	1821300	4041600	1971100	2.61133e+06	3	964570	3657900	1354300	1.99226e+06	3
D0N9U2	D0N9U2	D0N9U2	1986	6	6	6	1	6	6	6	18738000	40532000	28306000	29192000	3	45471000	19229000	41506000	35402000	3	31405000	34178000	47529000	37704000	3	28974000	46499000	35308000	36927000	3	33151000	13423000	53001000	3.31917e+07	3	30717000	22005000	47070000	33264000	3
D0NAK4	D0NAK4	D0NAK4	2053	6	6	6	1	6	6	6	610570	519480		565025	2		666430		666430	1		639960		639960	1	647140	611030	821250	693140	3	645790		358620	502205	2	707420			707420	1
D0NB79	D0NB79	D0NB79	2105	6	6	6	1	6	6	6		529580		529580	1	1648400	1112600		1380500	2	1068000	695510	2644400	1.4693e+06	3	417780	1605600	175140	732840	3		519580		519580	1		382530		382530	1
D0NBA7	D0NBA7	D0NBA7	2115	6	6	6	1	6	6	6		197520		197520	1					0			479690	479690	1					0					0					0
D0NBB7	D0NBB7	D0NBB7	2119	6	6	6	1	6	6	6	5001300	6527600	6609900	6.04627e+06	3	4427100		7097100	5762100	2		3480800	5323000	4401900	2	3711600	12058000	4036900	6.60217e+06	3					0	5653400	6387400	5177600	5.73947e+06	3
D0NBD7	D0NBD7	D0NBD7	2126	6	6	6	1	6	6	6	23640000	15271000	58779000	3.25633e+07	3	21743000	28845000	38221000	29603000	3	17099000	19358000	26046000	2.08343e+07	3	28639000	26492000	58371000	37834000	3	37466000	33765000	50710000	40647000	3	22136000	17428000	39113000	2.62257e+07	3
D0NBE0	D0NBE0	D0NBE0	2127	6	6	6	1	6	6	6		244960		244960	1	385550			385550	1			813970	813970	1					0	200980			200980	1					0
D0NBX7	D0NBX7	D0NBX7	2156	6	6	6	1	6	6	6					0					0		137980	395960	266970	2					0					0		147940		147940	1
D0NBX9	D0NBX9	D0NBX9	2157	6	6	6	1	6	6	6					0					0			215700	215700	1					0		245180		245180	1					0
D0NBY3	D0NBY3	D0NBY3	2158	6	6	6	1	6	6	6	746500	741730	1601300	1.02984e+06	3		610790	1172600	891695	2		580250	898130	739190	2	992340	715090	1381100	1029510	3	643110		1198300	920705	2	811250	776610	1277500	955120	3
D0NCN9	D0NCN9	D0NCN9	2252	6	6	6	1	6	6	6	960830	1606100	1781200	1.44938e+06	3	576560	469430	1653500	899830	3	693980	838650	1107300	879977	3	1168400	843700	1027500	1013200	3	929130	978970	987310	965137	3	1218400	1461300	2334200	1671300	3
D0NCT6	D0NCT6	D0NCT6	2260	6	6	6	1	6	6	6	2361900	4263900	862740	2496180	3	4014100	6152700	392030	3519610	3	5750900	4550700	3669000	4.65687e+06	3	3691300	4586100	1816900	3.36477e+06	3	1893500	2458600	633310	1.6618e+06	3	871920	4108300	1110000	2.03007e+06	3
D0NCZ9	D0NCZ9	D0NCZ9	2286	6	6	6	1	6	6	6	12062000		11460000	11761000	2	19094000	13576000		16335000	2		13130000		13130000	1	3573100	5134900	8339900	5.68263e+06	3	4214900	8261100	14548000	9008000	3	7053800	7074900	13374000	9.16757e+06	3
D0ND05	D0ND05	D0ND05	2288	6	6	6	1	6	6	6	761730	911360	411750	694947	3			452650	452650	1	583440	1425700	894450	967863	3		1680500	647820	1164160	2	709850			709850	1	659940	1141500	1055400	952280	3
D0ND36	D0ND36	D0ND36	2294	6	6	6	1	6	6	6		356020	432000	394010	2		443700		443700	1			468340	468340	1			356330	356330	1					0	653950	384460	355420	464610	3
D0ND59	D0ND59	D0ND59	2303	6	6	6	1	6	6	6	1944800	2124400		2034600	2	2017000	892460	871700	1.26039e+06	3	2105300	1065300	1426900	1532500	3	1659600	1473100	1456300	1.52967e+06	3	2059100	1170700	1833900	1687900	3	1174000	1271000	1625500	1.35683e+06	3
D0NDB8	D0NDB8	D0NDB8	2321	8	6	6	1	8	6	6	1403300	1232900	946440	1.19421e+06	3	1384400	1521100	1132900	1.34613e+06	3	943070	1395400	1788900	1375790	3	1228200	1153200	1535400	1305600	3	2710700	4175900	1152000	2.67953e+06	3	410840	1658300	1014800	1027980	3
D0NDP0	D0NDP0	D0NDP0	2345	6	6	6	1	6	6	6	331980	796660		564320	2	668310	553500		610905	2	605010	618940	815090	679680	3	274200	476240	351370	367270	3	311190			311190	1	208310	644260	360350	404307	3
D0NDV0	D0NDV0	D0NDV0	2355	6	6	6	1	6	6	6	720750		491260	606005	2	559820	370080	616330	515410	3	412030	451180	474190	445800	3	558180	349270	485980	464477	3	616620		417560	517090	2	837850	343250	754630	645243	3
D0NE34	D0NE34	D0NE34	2378	6	6	6	1	6	6	6	1509200	2860400	2533300	2.30097e+06	3	4041500	1085000	1852600	2.32637e+06	3	1895100	1693500	2316600	1968400	3	2152700	2086000	1734000	1990900	3	3104900	2416400	1718700	2.41333e+06	3	1991100	1833300	851800	1.55873e+06	3
D0NEH4	D0NEH4	D0NEH4	2409	6	6	6	1	6	6	6					0		295860		295860	1			367770	367770	1					0					0					0
D0NF45	D0NF45	D0NF45	2463	6	6	6	1	6	6	6			339860	339860	1			216820	216820	1			194250	194250	1		197780	692650	445215	2			415430	415430	1			236540	236540	1
D0NFC2	D0NFC2	D0NFC2	2488	6	6	6	1	6	6	6					0	1126900	788970	238680	718183	3	972550	547210	647920	722560	3	415600	452670		434135	2	426510			426510	1	219020	457500		338260	2
D0NFH0	D0NFH0	D0NFH0	2503	6	6	6	1	6	6	6	329680	383270	664780	459243	3			843180	843180	1		522920	381130	452025	2			656380	656380	1	179230		575360	377295	2	531400	559570	813950	634973	3
D0NFI6	D0NFI6	D0NFI6	2507	6	6	6	1	6	6	6	1134000	1158400	1577200	1.28987e+06	3	9354400	1744800	855120	3.98477e+06	3	3538100	1589500	2479600	2.53573e+06	3	2664300	2195200	989920	1.94981e+06	3	1647700	2770200	9162400	4.52677e+06	3	2097400	1638100		1867750	2
D0NFP5	D0NFP5	D0NFP5	2513	6	6	6	1	6	6	6	428160	568140	355360	450553	3	648040		525800	586920	2		383450	511760	447605	2		314270	644220	479245	2		941450	450090	695770	2	338630	520740	993360	617577	3
D0NFV1	D0NFV1	D0NFV1	2531	6	6	6	1	6	6	6		302760		302760	1	446910	312080		379495	2	378330	257910	520520	385587	3	369830	310110		339970	2	349500	243500		296500	2		554120		554120	1
D0NFX8	D0NFX8	D0NFX8	2545	6	6	6	1	6	6	6	3623700	4347200	7131500	5.03413e+06	3	6722700	6881300	8127900	7.24397e+06	3	2992400	4190900	17120000	8101100	3	3260000	5460500	9069600	5.93003e+06	3	3761300	5063700	6174200	4.99973e+06	3	1549500	3940000	8805200	4764900	3
D0NG23	D0NG23	D0NG23	2558	6	6	6	1	6	6	6		537390		537390	1	377890	896120		637005	2		511600	684900	598250	2	460450	688050		574250	2	271780	921320		596550	2		815680		815680	1
D0NG42	D0NG42	D0NG42	2564	6	6	6	1	6	6	6	13922000	10696000	4549100	9.72237e+06	3	3142300	7063000	1709300	3.97153e+06	3	2441600	5898300	12755000	7.03163e+06	3	8673100	4996200	2820100	5.49647e+06	3	945190	2134800	4806200	2628730	3	14080000	3884000	4516800	7493600	3
D0NG52	D0NG52	D0NG52	2567	6	6	6	1	6	6	6	15819000	10924000	13096000	1.32797e+07	3	11436000	19127000	4250900	1.16046e+07	3	5117100	14534000	13054000	10901700	3	12249000	7264100	10112000	9.87503e+06	3	11539000	4220900	15784000	1.05146e+07	3	14712000	10422000	10532000	1.18887e+07	3
D0NGD2	D0NGD2	D0NGD2	2598	6	6	6	1	6	6	6		286500		286500	1					0			626340	626340	1					0			207260	207260	1					0
D0NGE7	D0NGE7	D0NGE7	2601	6	6	6	1	6	6	6	277710	315830	765740	453093	3	292880		545170	419025	2		215860	68688	142274	2	153990	141510	407830	234443	3			363990	363990	1	268260	69457	905910	414542	3
D0NGS9	D0NGS9	D0NGS9	2626	6	6	6	1	6	6	6	912990	2688600	3129100	2.24356e+06	3	1943900	1212600	2074900	1743800	3	955000	1036600	2338300	1443300	3	1449800	2050500	1728400	1742900	3	1110000	1352800	1129600	1.19747e+06	3	1676800	1804500	853540	1.44495e+06	3
D0NGU3	D0NGU3	D0NGU3	2629	6	6	6	1	6	6	6		428010		428010	1	673900	623690		648795	2		620370	972770	796570	2	1073200			1073200	1	342750			342750	1	341160			341160	1
D0NGW7	D0NGW7	D0NGW7	2631	6	6	6	1	6	6	6	12108000	26177000	40499000	2.62613e+07	3	17465000	15225000	13493000	1.53943e+07	3	3852700	33324000	40719000	2.59652e+07	3	7306600	21362000	56372000	2.83469e+07	3	10698000	16261000	48076000	2.50117e+07	3	40846000	25729000	74353000	46976000	3
D0NH70	D0NH70	D0NH70	2650	6	6	6	1	6	6	6		568920		568920	1	657500	486520		572010	2		531500	770160	650830	2	410350	816070		613210	2	396980	396900		396940	2		411400		411400	1
D0NHB0	D0NHB0	D0NHB0	2661	6	6	6	1	6	6	6	866100	526390	446110	612867	3	809640	589000		699320	2		746670	766040	756355	2		373860	446460	410160	2	529650		458550	494100	2	878160	483820		680990	2
D0NHI8	D0NHI8	D0NHI8	2686	6	6	6	1	6	6	6		177500		177500	1		326400		326400	1		326960	225450	276205	2	325080	222010		273545	2					0					0
D0NHJ5	D0NHJ5	D0NHJ5	2688	6	6	6	1	6	6	6	2478600	4668400	1716000	2.95433e+06	3	5369300	2360900	1023200	2917800	3		4332900	1651500	2992200	2	3842500	2871000	2431300	3.04827e+06	3	4042900	3007100	1843300	2.96443e+06	3	2426700	3021400	3620500	3.02287e+06	3
D0NHQ1	D0NHQ1	D0NHQ1	2702	26	6	6	1	26	6	6	4870900	11403000	32714000	16329300	3	2630400	1274100	15165000	6356500	3	2772700	5055900	12024000	6.61753e+06	3	743170	1796300	10829000	4.45616e+06	3	2743100	4330300	16645000	7.90613e+06	3	6216400	4385400	8976300	6.52603e+06	3
D0NHY6	D0NHY6	D0NHY6	2715	6	6	6	1	6	6	6	4340600	3406300	11287000	6.34463e+06	3	2287500	1883800	11439000	5.20343e+06	3	1653200	3242300	3871900	2.92247e+06	3	4894200	3674100	8459500	5.67593e+06	3	5671100	9624300	10073000	8.45613e+06	3	5656300	3612400	11833000	7033900	3
D0NI53	D0NI53	D0NI53	2727	6	6	6	1	6	6	6		329370		329370	1	350770	450700		400735	2	385690	376240	924610	562180	3		584120	174610	379365	2		489880		489880	1		360900		360900	1
D0NI91	D0NI91	D0NI91	2734	6	6	6	1	6	6	6		1224200		1224200	1	1369600	722720	448800	847040	3		587190	1298700	942945	2		698860	625160	662010	2		1019600	553970	786785	2	305860	888730	737440	644010	3
D0NIF6	D0NIF6	D0NIF6	2750	6	6	6	1	6	6	6		310780		310780	1	390280	123870	124940	213030	3	316870	367320	483860	389350	3	197130	418320	126350	247267	3					0		297340		297340	1
D0NIR4	D0NIR4	D0NIR4	2771	6	6	6	1	6	6	6	414650	281850	869120	521873	3	400760	345630		373195	2		315510		315510	1	377450		370950	374200	2	403150	438350	550620	464040	3	795860	331630	528890	552127	3
D0NIS7	D0NIS7	D0NIS7	2774	6	6	6	1	6	6	6	401650	150270		275960	2		259440		259440	1		202370	249120	225745	2	180440		244980	212710	2	187340		324400	255870	2					0
D0NJB9	D0NJB9	D0NJB9	2831	9	6	6	1	9	6	6	1928700	2101900	3366000	2.46553e+06	3	1516000	2037100	1989500	1.84753e+06	3	1768900	2503300	1671900	1.98137e+06	3	2091400	1662600	2154100	1.96937e+06	3	1764900	1726900	1716000	1.73593e+06	3	1847300	2021900	1316500	1.72857e+06	3
D0NJC7	D0NJC7	D0NJC7	2835	6	6	6	1	6	6	6		814970		814970	1	843000	469580		656290	2		474160	1756700	1115430	2	568660	1359400		964030	2					0		579750		579750	1
D0NKB8	D0NKB8	D0NKB8	2915	6	6	6	1	6	6	6	3320400	3751100	11630000	6.23383e+06	3	3374800	2868600	31935000	1.27261e+07	3		2221300	4058000	3139650	2	2915200	1976200	6655100	3.84883e+06	3	3565800	3508900	13638000	6.90423e+06	3	4701500	5070700	15324000	8365400	3
D0NKW7	D0NKW7	D0NKW7	2962	6	6	6	1	6	6	6		300650		300650	1	378770	256120		317445	2	294580	256280	445590	332150	3		306960		306960	1		443830		443830	1		332250		332250	1
D0NKY2	D0NKY2	D0NKY2	2966	6	6	6	1	6	6	6	734220	753520	1497900	995213	3	871240	974190	946640	930690	3		833650	1114900	974275	2	1276800	994810	1548300	1.2733e+06	3	717690		1974500	1346095	2	1185700	1114200	1197300	1.16573e+06	3
D0NKY3	D0NKY3	D0NKY3	2967	6	6	6	1	6	6	6	7146200	2314700	2390800	3.95057e+06	3	3090400	2196800	1746700	2.34463e+06	3		3094200	9301800	6198000	2	5342600	2455300	4809100	4.20233e+06	3	6994000	2164300	3280400	4.14623e+06	3	4611800	3100000	9058200	5590000	3
D0NKY9	D0NKY9	D0NKY9	2970	6	6	6	1	6	6	6	1314400	806070	652530	924333	3	501450	614230	296790	470823	3	498630	786930	504940	596833	3	756210	267080	441590	488293	3	699530		537310	618420	2	936190	637190	713780	762387	3
D0NLT3	D0NLT3	D0NLT3	3047	6	6	6	1	6	6	6		912970		912970	1	1640000	1290400		1465200	2	1271200	1298500	652870	1074190	3	872440	966430		919435	2	902260	770540		836400	2		1384900		1384900	1
D0NLV2	D0NLV2	D0NLV2	3051	6	6	6	1	6	6	6	445580	412150	557320	471683	3		552500	481450	516975	2		623880	879140	751510	2			281680	281680	1	412280		263300	337790	2		429310	288090	358700	2
D0NLX8	D0NLX8	D0NLX8	3063	6	6	6	1	6	6	6	2406500		2110000	2258250	2	2834200	1645800		2240000	2	5534900	3017500	3918400	4.15693e+06	3	1871000	4232600	2060400	2.72133e+06	3		1673900		1673900	1		1556000		1556000	1
D0NLX9	D0NLX9	D0NLX9	3064	6	6	6	1	6	6	6	313290	827280	698850	613140	3	368280	345630	481680	398530	3		281230	362860	322045	2	497940	446490	350350	431593	3	282570		517870	400220	2	400320	558190	518950	492487	3
D0NM22	D0NM22	D0NM22	3072	6	6	6	1	6	6	6	1316300	1930100	1403300	1549900	3	623450	864070	1975500	1154340	3		776720	1219900	998310	2	455490	822380	1501600	926490	3	1529200	1029700	997300	1185400	3	1897900	1006500	2257900	1.72077e+06	3
D0NMF1	D0NMF1	D0NMF1	3096	6	6	6	1	6	6	6	673860	1110900	623910	802890	3			2158800	2158800	1			549650	549650	1	608860	850680	770370	743303	3	946780			946780	1	1070400	1029500		1049950	2
D0NMJ7	D0NMJ7	D0NMJ7	3111	6	6	6	1	6	6	6	4617500	4464900	7030900	5371100	3	5442600	3588100	5758200	4.92963e+06	3	4406700	4620600	3818900	4.28207e+06	3	3580000	3594300	3686700	3.62033e+06	3	6523100	5308100	5156600	5662600	3	4870300	6292900	5222800	5462000	3
D0NMR6	D0NMR6	D0NMR6	3136	6	6	6	1	6	6	6	649110	806840	1687900	1047950	3	359750	650570		505160	2		810840	931500	871170	2	937530	939040	873590	916720	3	672310		1078800	875555	2	997540	838220	1437000	1090920	3
D0NMR7	D0NMR7	D0NMR7	3137	6	6	6	1	6	6	6	998550	2184000	3517500	2233350	3		493430	1000500	746965	2	512880	2000700	3131800	1.88179e+06	3	1068400	1124800	6525100	2906100	3	391800	430870	1464900	762523	3	699690	1561000	1253400	1.17136e+06	3
D0NMS4	D0NMS4	D0NMS4	3138	6	6	6	1	6	6	6	901430	772630	2172500	1.28219e+06	3	250420	561900		406160	2	592850	700690	595530	629690	3	663560	713790		688675	2	524510			524510	1	480690		1663400	1072045	2
D0NMU8	D0NMU8	D0NMU8	3147	6	6	6	1	6	6	6	1782700	2286800	2883200	2.31757e+06	3	2246000	1949600	1180700	1792100	3	1554500	1756300	3646200	2319000	3	953060	1533000	2801200	1762420	3	965070	1581900	2462000	1.66966e+06	3	1509300	3314000	3426600	2.74997e+06	3
D0NNA7	D0NNA7	D0NNA7	3181	6	6	6	1	6	6	6	4624600	5338200	2684800	4.21587e+06	3	1677200	4282300		2979750	2	2004900	3932400	3675500	3.20427e+06	3	3662600	4624200	4870100	4.38563e+06	3	2684100	4609500	1842800	3.04547e+06	3	5030600	4803700	1545500	3.79327e+06	3
D0NP70	D0NP70	D0NP70	3244	6	6	6	1	6	6	6	595060	636520	814270	681950	3	290300	495120	839840	541753	3		595190	567390	581290	2		279530	305190	292360	2	632950		764250	698600	2	860910	700510	1046700	869373	3
D0NPB3	D0NPB3	D0NPB3	3258	6	6	6	1	6	6	6	355980	736200	648020	580067	3		539170	557530	548350	2	196850	276010	451310	308057	3	210120	183250	381530	258300	3		822000	439830	630915	2	368630		1018200	693415	2
D0NPQ5	D0NPQ5	D0NPQ5	3288	7	6	6	1	7	6	6	205880	407670		306775	2	1280200	971790	307360	853117	3	767700	350070	1444400	854057	3	339420	2574200	365320	1092980	3		852730	312460	582595	2	155320	603550		379435	2
D0NQK5	D0NQK5	D0NQK5	3335	6	6	6	1	6	6	6					0					0			1257400	1257400	1		360270		360270	1					0		291030		291030	1
D0NQM5	D0NQM5	D0NQM5	3346	6	6	6	1	6	6	6	666200		610040	638120	2		270950		270950	1		292410	259460	275935	2	144050	231130	365620	246933	3	373860		534430	454145	2	556080			556080	1
D0NRN2	D0NRN2	D0NRN2	3418	6	6	6	1	6	6	6	763750	301000	763670	609473	3	494970	506460	458740	486723	3		494070	499450	496760	2	463300	409160	634950	502470	3	458750		548540	503645	2	869030	632690	555620	685780	3
D0NSU9	D0NSU9	D0NSU9	3518	6	6	6	1	6	6	6	455510	820300	1574000	949937	3	658420	733820	1188200	860147	3	345210	559560	468300	457690	3	390360	481680	779480	550507	3	458400		1642000	1050200	2	1078000	622430	1138600	946343	3
D0NSX2	D0NSX2	D0NSX2	3525	6	6	6	1	6	6	6	487960		720400	604180	2		222960	516010	369485	2		223430	193360	208395	2	446540	319640	391020	385733	3		295040	881860	588450	2	1118100	267200	898310	761203	3
D0NT89	D0NT89	D0NT89	3557	6	6	6	1	6	6	6	544740	512950	325610	461100	3	804310	459990		632150	2	360380	512680	741310	538123	3	324720	857490	453730	545313	3					0	318740	913750	670660	634383	3
D0NTM0	D0NTM0	D0NTM0	3572	6	6	6	1	6	6	6	423220	444080		433650	2					0			448880	448880	1					0					0	1309600			1309600	1
D0NU04	D0NU04	D0NU04	3591	6	6	6	1	6	6	6	316280	257840	363440	312520	3	318930		316660	317795	2		265440	168320	216880	2			224900	224900	1	166470		126450	146460	2	355330	300410	162770	272837	3
D0NU40	D0NU40	D0NU40	3600	6	6	6	1	6	6	6		378170		378170	1	1633400	926300		1279850	2			2238700	2238700	1		626230		626230	1					0					0
D0NU97	D0NU97	D0NU97	3608	6	6	6	1	6	6	6	2512600	4464000	5147500	4.04137e+06	3	3326100	2826500	4231000	3461200	3	1310200	2941600	1845300	2.03237e+06	3	3162200	5782300	6972400	5.30563e+06	3	3374900	3415100	5654400	4.14813e+06	3	6597400	3382100	4430500	4.80333e+06	3
D0NUE0	D0NUE0	D0NUE0	3618	6	6	6	1	6	6	6		255470		255470	1					0		241830	416480	329155	2					0					0					0
D0NUF0	D0NUF0	D0NUF0	3619	6	6	6	1	6	6	6	2553300	1797400		2175350	2	13989000	6492000	1861500	7447500	3	7107600	5868000	16717000	9.89753e+06	3	4364800	8865300	6087300	6.43913e+06	3	3153800	23786000	1019400	9.31973e+06	3	2426200	3837700	2064000	2.77597e+06	3
D0NUF7	D0NUF7	D0NUF7	3622	6	6	6	1	6	6	6	466070	1353200	1502700	1.10732e+06	3	549350	393520	2085700	1.00952e+06	3	832990	496010	879040	736013	3	776950	1961500	1927300	1555250	3	863750	304420	2082600	1083590	3	524900	1308000	1597100	1.14333e+06	3
D0NUI5	D0NUI5	D0NUI5	3632	6	6	6	1	6	6	6	2027800	1317200	1807700	1.71757e+06	3	1690100	1130300	684880	1.16843e+06	3		938950	858540	898745	2	688490	645820	949620	761310	3	891030		1350800	1120915	2	1801400	1038400	1598400	1479400	3
D0NUP0	D0NUP0	D0NUP0	3646	6	6	6	1	6	6	6	25540000	23905000	31783000	27076000	3	28503000	38256000	45254000	3.73377e+07	3	20009000	40895000	14436000	2.51133e+07	3	27565000	13871000	48095000	2.98437e+07	3	42126000	56534000	56195000	5.16183e+07	3	80045000	28672000	53711000	5.41427e+07	3
D0NV41	D0NV41	D0NV41	3684	8	6	6	1	8	6	6					0	440890	498900		469895	2		169070	1645500	907285	2		1160200	646280	903240	2		627650		627650	1	422830	414580		418705	2
D0NV70	D0NV70	D0NV70	3690	6	6	6	1	6	6	6	376040	513010	759920	549657	3	410380	434220	834850	559817	3		274940	594050	434495	2	348530	440560	634920	474670	3	336070		1036200	686135	2	493510	349430	802950	548630	3
D0NVM5	D0NVM5	D0NVM5	3717	6	6	6	1	6	6	6	21388000	9826900	16006000	15740300	3	4221300	5761800	21667000	1.055e+07	3	5580900	7512400	7189400	6760900	3	13643000	9857500	11231000	1.15772e+07	3	19024000	23168000	27684000	23292000	3	16340000	9884700	22464000	1.62296e+07	3
D0NVQ2	D0NVQ2	D0NVQ2	3726	6	6	6	1	6	6	6	625730	1016200	1249700	963877	3	546740	627520	878730	684330	3	715370	632450	892590	746803	3	634360	884510	715750	744873	3	722960		1108600	915780	2	682230	886540	776240	781670	3
D0NVU5	D0NVU5	D0NVU5	3736	6	6	6	1	6	6	6	627950	553810	1468600	883453	3	596210	555710	677290	609737	3	618830	569000	558280	582037	3	343630		420270	381950	2	500950		619240	560095	2	814650	481050	1933400	1.07637e+06	3
D0NWP1	D0NWP1	D0NWP1	3797	6	6	6	1	6	6	6					0	2297600	1137400		1717500	2	1543000		987780	1265390	2	1213700			1213700	1					0					0
D0NWP2	D0NWP2	D0NWP2	3798	6	6	6	1	6	6	6	792480	996340	2423800	1.40421e+06	3	686650	649220	3141000	1492290	3		623800	1017900	820850	2	787350	600180	1715800	1.03444e+06	3	371900	708450	3220200	1.43352e+06	3	1249200	1309700	1998100	1519000	3
D0NWS3	D0NWS3	D0NWS3	3803	6	6	6	1	6	6	6	354340	458780		406560	2		420240		420240	1		509480	613280	561380	2	408170	587850	376820	457613	3					0	326790	541510		434150	2
D0NXE7	D0NXE7	D0NXE7	3851	6	6	6	1	6	6	6	321110	231540	295010	282553	3	223510	213760		218635	2	291920	253280	342690	295963	3	204300	369840	228190	267443	3	221420	206080	221740	216413	3	211520	182680	258170	217457	3
D0NXF6	D0NXF6	D0NXF6	3853	6	6	6	1	6	6	6		378000		378000	1		448410		448410	1	441600	331880	1022400	598627	3		590190		590190	1					0		387640		387640	1
D0NXI1	D0NXI1	D0NXI1	3861	6	6	6	1	6	6	6	1760500	1427700		1594100	2	2185200	1452100		1818650	2	1072900	1434700	1939700	1.48243e+06	3		1564900	1712500	1638700	2		1476900		1476900	1		1751900		1751900	1
D0NXU0	D0NXU0	D0NXU0	3883	6	6	6	1	6	6	6	306470	565470		435970	2	262810	464060	296850	341240	3	274340	434340	409630	372770	3	405590	588300	346270	446720	3	316180	325550		320865	2	325200	623150		474175	2
D0NXZ0	D0NXZ0	D0NXZ0	3899	6	6	6	1	6	6	6	668940	930840		799890	2			1371500	1371500	1	1186200	1040800	910330	1.04578e+06	3		1073000	1188800	1130900	2	516930	2090500	1688500	1.43198e+06	3		1068400	950210	1009305	2
D0NY75	D0NY75	D0NY75	3923	6	6	6	1	6	6	6	9717600	11833000	16244000	12598200	3	3299000	4915200	6380200	4864800	3	6783700	11250000	9016900	9.01687e+06	3	5585300	10002000	11415000	9.00077e+06	3	8530600	7691000	14258000	1.01599e+07	3	7312900	5739500	22259000	1.17705e+07	3
D0NYH5	D0NYH5	D0NYH5	3938	6	6	6	1	6	6	6	21024000	26232000	51709000	3.29883e+07	3	19840000	10632000	46248000	2.55733e+07	3	21977000	11487000	30786000	2.14167e+07	3	12417000	13497000	27909000	17941000	3	30443000	20978000	43493000	31638000	3	26826000	16899000	34114000	2.59463e+07	3
D0NYQ1	D0NYQ1	D0NYQ1	3957	6	6	6	1	6	6	6		1225200	1626300	1425750	2	498470	229670	2245300	991147	3		1149300	497380	823340	2	789530	642120	1117400	849683	3	912200	882520	2104200	1299640	3	2011700	1185400	1800600	1665900	3
D0NYR2	D0NYR2	D0NYR2	3959	6	6	6	1	6	6	6	20004000	15325000	5419900	1.3583e+07	3	14133000	8713200		11423100	2	12551000	10771000	8712600	10678200	3	12573000	11087000	9496600	11052200	3	8904100	4226600	9196200	7442300	3	14191000	15437000	11999000	1.38757e+07	3
D0NZ60	D0NZ60	D0NZ60	4001	6	6	6	1	6	6	6	3144300	1666600	2824800	2.54523e+06	3	2251100	5341200	5861200	4484500	3		2835500	8867600	5851550	2	3127200	3160900	6505700	4264600	3	2540800	6853000	2244000	3.87927e+06	3	3129300	2406700	11285000	5607000	3
D0NZL2	D0NZL2	D0NZL2	4027	6	6	6	1	6	6	6	502220	695780	209300	469100	3	585150	250610	460830	432197	3	603350	307180	594440	501657	3	459150	830820	628940	639637	3	491680		312470	402075	2		503330	559320	531325	2
D0NZX8	D0NZX8	D0NZX8	4048	6	6	6	1	6	6	6		892830		892830	1	1003700	1176600		1090150	2	687860	916920	1129800	911527	3	1107600	1380500		1244050	2	436650	1595300		1015975	2		821620		821620	1
D0P071	D0P071	D0P071	4069	6	6	6	1	6	6	6		558420		558420	1	215660	259440		237550	2		362430	392290	377360	2					0					0		381170		381170	1
D0P154	D0P154	D0P154	4125	6	6	6	1	6	6	6	1265100	625360	1411900	1.10079e+06	3	576580		1307900	942240	2	538760	355690	475270	456573	3	471080	572500	878420	640667	3	681510	339220	1903600	974777	3	907660	545500	774540	742567	3
D0P1G4	D0P1G4	D0P1G4	4137	6	6	6	1	6	6	6	3969200	3047800	2639000	3.21867e+06	3	4351800	2665200	3632700	3549900	3	1988900	2051900	4607200	2.88267e+06	3	3239500	3809200	2634500	3.22773e+06	3	3265700	1424200	6994700	3.89487e+06	3	3760600	2935200	3885100	3.52697e+06	3
D0P1S3	D0P1S3	D0P1S3	4157	6	6	6	1	6	6	6	603180	574760	640700	606213	3	595250	577940		586595	2		560510	786360	673435	2		546770	659800	603285	2	591550	806870	574830	657750	3	733880	837410		785645	2
D0P1T3	D0P1T3	D0P1T3	4160	6	6	6	1	6	6	6	28385000	26054000	39777000	3.14053e+07	3	14160000	19234000	18549000	1.73143e+07	3	15006000	18596000	42832000	25478000	3	24409000	20669000	37759000	2.76123e+07	3	19734000	23292000	56401000	3.31423e+07	3	39667000	33698000	39358000	3.75743e+07	3
D0P2B1	D0P2B1	D0P2B1	4182	6	6	6	1	6	6	6	2427200	3310400	3931500	3.22303e+06	3	2761500	2569200	3526000	2.95223e+06	3		3093200	7629400	5361300	2	925960	5053900	5787900	3.92259e+06	3	1728200	3191100	3136300	2685200	3	3793000	3072200		3432600	2
D0P2Q8	D0P2Q8	D0P2Q8	4207	6	6	6	1	6	6	6	926410	610410	877370	804730	3	558430		1547500	1052965	2	700330	656870	627350	661517	3	458450	531560	1023800	671270	3	907510	768190	1028500	901400	3	1248700	749840	1022000	1.00685e+06	3
D0P2T0	D0P2T0	D0P2T0	4213	6	6	6	1	6	6	6	441580	677300	382570	500483	3	845740	366490	580340	597523	3	830680	896460	1194800	973980	3	712250	1014700	1055800	927583	3			461040	461040	1	358540	1044000	756350	719630	3
D0P350	D0P350	D0P350	4225	6	6	6	1	6	6	6	443920	540040		491980	2	507500			507500	1	486530		421240	453885	2		501360		501360	1		370700		370700	1	604230	426360		515295	2
D0P383	D0P383	D0P383	4233	6	6	6	1	6	6	6		3076400		3076400	1	3547600	3821600	1292500	2.88723e+06	3		3265100	2365400	2815250	2	1573800	3312800	1536600	2.14107e+06	3	2352300	2417900		2385100	2	1390300	2878100	865930	1.71144e+06	3
D0RM96	D0RM96	D0RM96	4288	9	6	6	1	9	6	6	121650000	65041000	60988000	8.25597e+07	3	71630000	49537000	157890000	93019000	3	73355000	46681000	33146000	5.10607e+07	3	135280000	71844000	86295000	9.78063e+07	3	142900000	251460000	166210000	1.86857e+08	3	131780000	75731000	91487000	99666000	3
D0NGZ8;D0NGZ9;D0RMC9;D0NH03;D0NGY9;D0P323;D0NH02;D0NH04;D0P2H3;D0P324;D0P325;D0P2H4	D0NGZ8	D0NGZ8	2638	6;2;1;1;1;1;1;1;1;1;1;1	6;2;1;1;1;1;1;1;1;1;1;1	5;1;0;0;0;0;0;0;0;0;0;0	12	6	6	5	1292700	704640	1042600	1.01331e+06	3			794910	794910	1		508140	301190	404665	2		1120900	794530	957715	2	1459300	686280	782950	976177	3	1487000	578470	925460	996977	3
D0RMI5;D0NXC7	D0RMI5;D0NXC7	D0RMI5	4290	6;3	6;3	5;3	2	6	6	5	3832700	4010800	4427400	4090300	3	1381100	4837500	2315100	2.84457e+06	3	2604800	3547500	1895000	2.68243e+06	3	4000100	3521100	5449200	4.32347e+06	3	4355400	1716000	8483800	4.85173e+06	3	7916900	4151000	7290700	6.45287e+06	3
D0N8U8;D0RMM6	D0N8U8	D0N8U8	1897	6;1	6;1	6;1	2	6	6	6	1636400	2707600		2172000	2	9926400	4396900		7161650	2	8675100	2520600	2530700	4.57547e+06	3	5465100	4681800	478660	3.54185e+06	3	3206600	8538900		5872750	2		3007100		3007100	1
D0NNS7;D0P388	D0NNS7	D0NNS7	3213	6;1	6;1	6;1	2	6	6	6	439230	842140	319140	533503	3	832720	1146600		989660	2		821170	598540	709855	2	627230	433680	543010	534640	3	1957700	393690	245950	865780	3	409700	1538200		973950	2
D0NPB4;D0NPB6	D0NPB4	D0NPB4	3259	6;1	6;1	6;1	2	6	6	6	533770	1351300	377420	754163	3	496240	1244800	584590	775210	3	623860	1151500	993450	922937	3	680860	1423500	1301100	1.13515e+06	3	564390	860580	567720	664230	3	355480	1358000	637550	783677	3
D0NY47;D0NQD6	D0NY47	D0NY47	3914	6;1	6;1	6;1	2	6	6	6	777790	567340	232750	525960	3	332340	925540	157810	471897	3	568560	839930	486890	631793	3	472610	762390	498690	577897	3	1055400	823830	347850	742360	3	897630	479360	305170	560720	3
D0NDE8;D0P4L0;D0P266	D0NDE8	D0NDE8	2329	6;1;1	6;1;1	6;1;1	3	6	6	6					0	2528000			2528000	1			3746900	3746900	1			4608300	4608300	1					0		3664000	4867000	4265500	2
D0N8U0;D0N2K9;D0MQB2;D0NWN6	D0N8U0	D0N8U0	1893	6;1;1;1	6;1;1;1	6;1;1;1	4	6	6	6					0					0			148370	148370	1					0					0					0
D0NI73;D0P117	D0NI73	D0NI73	2730	6;2	6;2	6;2	2	6	6	6	5726400	3424000	4086500	4412300	3	2508100	3559100	2739800	2.93567e+06	3	8178200	4515400	3891000	5528200	3	5668500	4086000	5249400	5001300	3	3691100	2820300	3981100	3497500	3	4305700	3329800	2587300	3407600	3
D0NRB8;D0P4Q3	D0NRB8	D0NRB8	3398	6;2	6;2	6;2	2	6	6	6	781810	1398500		1090155	2	830430	1057000		943715	2		853470	2082600	1468035	2	741350	800780	1310600	950910	3	865560			865560	1		1197800		1197800	1
D0MU73;D0P3A6	D0MU73;D0P3A6	D0MU73	535	6;3	6;3	6;3	2	6	6	6			627460	627460	1			534330	534330	1		220260		220260	1		202260	410200	306230	2			709480	709480	1		225090	521720	373405	2
D0N754;D0RM25	D0N754;D0RM25	D0N754	1759	6;3	6;3	6;3	2	6	6	6		494870		494870	1	488090			488090	1	521850	395930	1250700	722827	3					0		391730		391730	1		510390		510390	1
D0NWR5;D0P3P8	D0NWR5;D0P3P8	D0NWR5	3800	6;3	6;3	6;3	2	6	6	6	2170000	5591200		3880600	2	2727700	3464000	2438100	2876600	3	2705000	3631500	3123400	3153300	3	2083500	4545100	6253900	4.29417e+06	3	2496000		5568500	4032250	2	4216700	4959700	5347800	4841400	3
[truncated: 1,731 more rows]

## Sheet: DMDS
Protein IDs	Majority protein IDs	first hit	id	main role	subrole	description	LFQ intensity control_1	LFQ intensity control_2	LFQ intensity control_3	average control	repcount control	LFQ intensity DMDS_1	LFQ intensity DMDS_2	LFQ intensity DMDS_3	average DMDS	repcount DMDS	for MeV analysis	significant	ratio DMDS/control	log2 ratio				MeV significant
D0P0H9	D0P0H9	D0P0H9	4090	cellular processes and signaling	Extracellular structures	Extracellular matrix glycoprotein Laminin subunit beta	8819400			8819400	1			169010	169010	1			0.0191634	-5.7055				D0MQF0
D0NCH7;D0NCE2	D0NCH7;D0NCE2	D0NCH7	2227	information storage and processing	Transcription	Histone H3 (Lys4) methyltransferase complex, subunit CPS25/DPY-30	1143200		4295600	2719400	2					0			off DMDS	-5				D0MQK7
D0NHF1;D0P4N7	D0NHF1;D0P4N7	D0NHF1	2675	no function prediction	no function prediction	no function prediction	486020	446590		466305	2					0			off DMDS	-5				D0MQY1
D0NMT9;D0NMU2	D0NMT9;D0NMU2	D0NMT9	3142	information storage and processing	Transcription	Thyroid hormone receptor-associated protein complex, subunit TRAP230		127580	153060	140320	2					0			off DMDS	-5				D0MR71;D0P2M0
D0NUH0;D0NUH1	D0NUH0;D0NUH1	D0NUH0	3625	no function prediction	no function prediction	no function prediction		321880	296050	308965	2					0			off DMDS	-5				D0MRP5
D0P0R7	D0P0R7	D0P0R7	4104	no function prediction	no function prediction	no function prediction	589780	387700		488740	2					0			off DMDS	-5				D0MSF4
D0NX22	D0NX22	D0NX22	3823	no function prediction	no function prediction	no function prediction	406950		260290	333620	2					0			off DMDS	-5				D0MST8
D0MYJ8	D0MYJ8	D0MYJ8	1015	cellular processes and signaling	Extracellular structures	Extracellular matrix glycoprotein Laminin subunit beta		2387700	1237300	1812500	2					0			off DMDS	-5				D0MTE6
D0NY11	D0NY11	D0NY11	3905	cellular processes and signaling	Posttranslational modification, protein turnover, chaperones	Thioredoxin-like protein		163000	187290	175145	2					0			off DMDS	-5				D0MTF8
D0P3W0	D0P3W0	D0P3W0	4253	cellular processes and signaling	Intracellular trafficking, secretion, and vesicular transport	Stoned B synaptic vesicle biogenesis protein	148210		470300	309255	2					0			off DMDS	-5				D0MTM5
D0MVU9	D0MVU9	D0MVU9	701	cellular processes and signaling	Cytoskeleton	Myosin class II heavy chain	464760		798820	631790	2					0			off DMDS	-5				D0MTV9
D0N4U5	D0N4U5	D0N4U5	1571	cellular processes and signaling	Signal transduction mechanisms	RhoA GTPase effector DIA/Diaphanous		208960	885280	547120	2					0			off DMDS	-5				D0MTY9
D0NT77	D0NT77	D0NT77	3551	cellular processes and signaling	Cytoskeleton	Dyneins, heavy chain		1951600	1958500	1955050	2					0			off DMDS	-5				D0MU25
D0NBY6	D0NBY6	D0NBY6	2159	information storage and processing	Chromatin structure and dynamics	Structural maintenance of chromosome protein 4 (chromosome condensation complex Condensin, subunit C)		219650	409810	314730	2					0			off DMDS	-5				D0MUH5
D0MY19	D0MY19	D0MY19	952	poorly characterized	Function unknown	Uncharacterized conserved protein	3405100	8466000		5935550	2					0			off DMDS	-5				D0MUK6
D0NM23	D0NM23	D0NM23	3073	poorly characterized	Function unknown	Conserved coiled/coiled coil protein	418730		162930	290830	2					0			off DMDS	-5				D0MUQ6
D0N9N6	D0N9N6	D0N9N6	1975	no function prediction	no function prediction	no function prediction			1201600	1201600	1		150980	167450	159215	2			0.132502	-2.91591				D0MUS1
D0MV54	D0MV54	D0MV54	639	cellular processes and signaling	Extracellular structures	Extracellular matrix glycoprotein Laminin subunit beta			598760	598760	1		105870		105870	1			0.176815	-2.49968				D0MV31
D0N9I8	D0N9I8	D0N9I8	1960	cellular processes and signaling	Signal transduction mechanisms	Rho-associated, coiled-coil containing protein kinase			1477700	1477700	1	128640		423580	276110	2			0.186851	-2.42004				D0MVA7
D0NHT1	D0NHT1	D0NHT1	2709	metabolism	Energy production and conversion	Cytochrome c oxidase, subunit VIb/COX12	145050	194180	2302400	880543	3		173090		173090	1			0.196572	-2.34687				D0MVV4
D0NQQ5	D0NQQ5	D0NQQ5	3355	poorly characterized	Function unknown	Uncharacterized conserved protein			5224400	5224400	1		598140	1527700	1062920	2			0.203453	-2.29723				D0MVY3
D0N033	D0N033	D0N033	1174	no function prediction	no function prediction	no function prediction	2244500	938580	12239000	5.14069e+06	3	323790	1672000	1442100	1.14596e+06	3	Y		0.22292	-2.1654				D0MW19
D0MQW6	D0MQW6	D0MQW6	176	cellular processes and signaling	Cell cycle control, cell division, chromosome partitioning	Cyclin D-interacting protein GCIP	264410		2004200	1134305	2		336180	194930	265555	2	Y		0.234113	-2.09473				D0MW32
D0NKB8	D0NKB8	D0NKB8	2915	no function prediction	no function prediction	no function prediction	3374800	2868600	31935000	1.27261e+07	3		2221300	4058000	3139650	2	Y	1	0.246709	-2.01912				D0MWI4
D0NBT0	D0NBT0	D0NBT0	2154	no function prediction	no function prediction	no function prediction	543500	261450	3764900	1.52328e+06	3	410190	276280	446610	377693	3	Y		0.247947	-2.0119				D0MWJ7
D0N3U8	D0N3U8	D0N3U8	1481	information storage and processing	Translation, ribosomal structure and biogenesis	KRR1-interacting protein involved in 40S ribosome biogenesis			2246100	2246100	1		460900	670550	565725	2			0.25187	-1.98925				D0MWM4
D0N7X4	D0N7X4	D0N7X4	1833	cellular processes and signaling	Cytoskeleton	Myosin class II heavy chain			1207300	1207300	1		295080	316870	305975	2			0.253437	-1.9803				D0MXY9
D0NMF1	D0NMF1	D0NMF1	3096	cellular processes and signaling	Intracellular trafficking, secretion, and vesicular transport	Sorting nexin SNX11			2158800	2158800	1			549650	549650	1			0.254609	-1.97364				D0MXZ7
D0NMM8	D0NMM8	D0NMM8	3119	metabolism	Inorganic ion transport and metabolism	Ca2+/H+ antiporter VCX1 and related proteins	836870	916180		876525	2			232120	232120	1			0.264818	-1.91692				D0MYB8
D0NCW2	D0NCW2	D0NCW2	2271	cellular processes and signaling	Signal transduction mechanisms	Rho-associated, coiled-coil containing protein kinase	247460	204810	2246900	899723	3		180740	296310	238525	2	Y		0.265109	-1.91534				D0MYE9
D0N9F0	D0N9F0	D0N9F0	1953	metabolism	Energy production and conversion	Cytochrome b5	447450		644310	545880	2			150270	150270	1			0.27528	-1.86103				D0MYY4
D0NGK0;D0N5I8;D0NRP4	D0NGK0	D0NGK0	2618	cellular processes and signaling	Posttranslational modification, protein turnover, chaperones	Molecular chaperones GRP78/BiP/KAR2, HSP70 superfamily			11681000	11681000	1			3349500	3349500	1			0.286748	-1.80215				D0MYZ2
D0NWT0	D0NWT0	D0NWT0	3805	information storage and processing	Translation, ribosomal structure and biogenesis	Mitochondrial translation elongation factor EF-Tsmt, catalyzes nucleotide exchange on EF-Tumt	1740600	768700	4864300	2.45787e+06	3	650500	748010	719680	706063	3	Y		0.287267	-1.79954				D0N036
D0MWU5	D0MWU5	D0MWU5	808	cellular processes and signaling	Intracellular trafficking, secretion, and vesicular transport	40 kDa farnesylated protein associated with peroxisomes			863970	863970	1		250650	268020	259335	2			0.300167	-1.73616				D0N081
D0MZ07	D0MZ07	D0MZ07	1064	cellular processes and signaling	Cytoskeleton	Cytoskeletal regulator Flightless-I (contains leucine-rich and gelsolin repeats)		350290	3486700	1918495	2		640010	526710	583360	2	Y		0.304072	-1.71752				D0N112
D0NJJ9	D0NJJ9	D0NJJ9	2856	no function prediction	no function prediction	no function prediction			309580	309580	1		94577		94577	1			0.305501	-1.71075				D0N1B1
D0MTF0	D0MTF0	D0MTF0	449	no function prediction	no function prediction	no function prediction	4967700	5231500	53344000	2.11811e+07	3	4609200	7471700	7368500	6.48313e+06	3	Y		0.306082	-1.70801				D0N1F6
D0MTF4	D0MTF4	D0MTF4	452	cellular processes and signaling	Cytoskeleton	Myosin-like coiled-coil protein	440630	152760	2134300	909230	3		166380	392250	279315	2	Y		0.307199	-1.70275				D0N1G5
D0MQI3	D0MQI3	D0MQI3	137	no function prediction	no function prediction	no function prediction			1189100	1189100	1			375380	375380	1			0.315684	-1.66345				D0N1M5;D0N4Y3
D0MS05	D0MS05	D0MS05	304	no function prediction	no function prediction	no function prediction	1787800	280430		1034115	2	351870	306290		329080	2	Y		0.318224	-1.65189				D0N1T7
D0NT30	D0NT30	D0NT30	3537	no function prediction	no function prediction	no function prediction	366490		821670	594080	2		179950	199470	189710	2	Y	1	0.319334	-1.64686				D0N1V4
D0P432	D0P432	D0P432	4263	poorly characterized	Function unknown	Uncharacterized conserved protein		407990	2857600	1632795	2		523560		523560	1			0.320653	-1.64092				D0N1W2
D0NHP2	D0NHP2	D0NHP2	2700	no function prediction	no function prediction	no function prediction			488870	488870	1			156920	156920	1			0.320985	-1.63942				D0N2C1
D0MQY1	D0MQY1	D0MQY1	181	metabolism	Lipid transport and metabolism	Acyl-CoA-binding protein	14765000	18201000	23884000	18950000	3	1171500	11535000	5647000	6.11783e+06	3	Y	1	0.322841	-1.63111				D0N2W2
D0NGE7	D0NGE7	D0NGE7	2601	cellular processes and signaling	Extracellular structures	Extracellular matrix glycoprotein Laminin subunit beta	292880		545170	419025	2		215860	68688	142274	2	Y		0.339536	-1.55836				D0N2X9
D0NXI6	D0NXI6	D0NXI6	3864	no function prediction	no function prediction	no function prediction			516600	516600	1		175660		175660	1			0.340031	-1.55626				D0N337;D0N338
D0NXH8	D0NXH8	D0NXH8	3859	cellular processes and signaling	Cytoskeleton	Myosin class VI heavy chain			371820	371820	1		116890	139070	127980	2			0.344199	-1.53869				D0N362;D0N360;D0NB75
D0MQU1	D0MQU1	D0MQU1	164	no function prediction	no function prediction	no function prediction	421100	315020	1206600	647573	3		221710	224980	223345	2	Y		0.344895	-1.53577				D0N363;D0RM22;D0N361
D0NB60	D0NB60	D0NB60	2100	no function prediction	no function prediction	no function prediction	305130			305130	1			107080	107080	1			0.350932	-1.51073				D0N372
D0MX31	D0MX31	D0MX31	846	information storage and processing	Transcription	cAMP response element binding protein and related transcription factors		169530	1067400	618465	2		200240	236430	218335	2	Y		0.353027	-1.50215				D0N3B3
D0MWR0	D0MWR0	D0MWR0	794	information storage and processing	RNA processing and modification	U3 small nucleolar ribonucleoprotein (snoRNP) subunit - Mpp10p			498250	498250	1		219460	134560	177010	2			0.355263	-1.49304				D0N3F8
D0N9T7	D0N9T7	D0N9T7	1984	poorly characterized	Function unknown	Uncharacterized conserved coiled-coil protein	8811500	8641100	49841000	22431200	3	8093200	9996300	6153100	8.08087e+06	3	Y		0.360251	-1.47292				D0N3X9
D0NEC9	D0NEC9	D0NEC9	2401	no function prediction	no function prediction	no function prediction	2805500	2182200		2493850	2		1083700	713600	898650	2	Y	1	0.360346	-1.47254				D0N457
D0NV01	D0NV01	D0NV01	3671	cellular processes and signaling	Signal transduction mechanisms	Calmodulin and related proteins (EF-Hand superfamily)	376750		2818500	1597625	2	335890	535720	874090	581900	3	Y		0.364228	-1.45709				D0N4G3
D0NBC2	D0NBC2	D0NBC2	2121	no function prediction	no function prediction	no function prediction	380620		658940	519780	2			189440	189440	1			0.364462	-1.45616				D0N4R1
D0NFX2	D0NFX2	D0NFX2	2541	information storage and processing	Transcription	Transcription factor/CCAAT displacement protein CDP1			775690	775690	1			285180	285180	1			0.367647	-1.44361				D0N4W1
D0N761	D0N761	D0N761	1762	no function prediction	no function prediction	no function prediction			709100	709100	1		261180		261180	1			0.368326	-1.44094				D0N5M0
D0MR78	D0MR78	D0MR78	214	cellular processes and signaling	Cytoskeleton	Myosin class II heavy chain	484090	543460	4249300	1758950	3	441920	796500	720850	653090	3	Y		0.371295	-1.42936				D0N5Q5
D0MU36	D0MU36	D0MU36	527	cellular processes and signaling	Posttranslational modification, protein turnover, chaperones	Protein disulfide isomerase (prolyl 4-hydroxylase beta subunit)	72091000	98508000	295590000	1.55396e+08	3	49522000	103850000	20662000	5.80113e+07	3	Y		0.373312	-1.42155				D0N666
D0MX93	D0MX93	D0MX93	867	poorly characterized	General function prediction only	Uncharacterized PHD Zn-finger protein		542950		542950	1			206290	206290	1			0.379943	-1.39615				D0N735
D0N549	D0N549	D0N549	1595	no function prediction	no function prediction	no function prediction	274890	227500	692070	398153	3			151790	151790	1			0.381235	-1.39125				D0N745
D0N242	D0N242	D0N242	1330	metabolism	Lipid transport and metabolism	Prosaposin	6449200	1287800	10309000	6.01533e+06	3		3792400	825090	2308745	2	Y		0.38381	-1.38154				D0N7A6
D0MWT4	D0MWT4	D0MWT4	804	cellular processes and signaling	Posttranslational modification, protein turnover, chaperones	Aspartyl protease			3407500	3407500	1		1838600	810520	1324560	2			0.388719	-1.3632				D0N7W1
D0NDA5	D0NDA5	D0NDA5	2317	no function prediction	no function prediction	no function prediction			1171100	1171100	1		455350		455350	1			0.388822	-1.36282				D0N839
D0NHM1	D0NHM1	D0NHM1	2691	cellular processes and signaling	Extracellular structures	Extracellular matrix glycoprotein Laminin subunit beta	5864300	5352600	24623000	1.19466e+07	3	4916500	5700500	3375800	4.66427e+06	3	Y		0.390425	-1.35688				D0N9B2
D0N372	D0N372	D0N372	1429	cellular processes and signaling	Intracellular trafficking, secretion, and vesicular transport	V-SNARE	1712300	1428600	6314100	3.15167e+06	3		481680	2000700	1241190	2	Y	1	0.39382	-1.34439				D0N9B3
D0NEK3	D0NEK3	D0NEK3	2419	cellular processes and signaling	Intracellular trafficking, secretion, and vesicular transport	SNARE protein TLG1/Syntaxin 6	465950	325970	2219900	1003940	3	250060	313540	635320	399640	3	Y		0.398072	-1.3289				D0N9D9
D0N5M1	D0N5M1	D0N5M1	1636	information storage and processing	RNA processing and modification	Splicing factor SPF30	200910	119240	617840	312663	3		105900	143770	124835	2	Y		0.399263	-1.32459				D0N9P8
D0NB19	D0NB19	D0NB19	2094	no function prediction	no function prediction	no function prediction		2013500	543730	1278615	2	570200	454470		512335	2	Y	1	0.400695	-1.31942				D0NAS3
D0NAS3	D0NAS3	D0NAS3	2070	no function prediction	no function prediction	no function prediction	4008200	1151600	987210	2.049e+06	3	707090	493480	1270900	823823	3	Y	1	0.402061	-1.31452				D0NB19
D0N4M0	D0N4M0	D0N4M0	1553	metabolism	Carbohydrate transport and metabolism	Sucrose transporter and related proteins		4164400		4164400	1			1674600	1674600	1			0.402123	-1.31429				D0NB99
D0NHQ6	D0NHQ6	D0NHQ6	2705	poorly characterized	Function unknown	Uncharacterized conserved protein			481760	481760	1		265820	122310	194065	2			0.402825	-1.31177				D0NBB7
D0N362;D0N360;D0NB75	D0N362	D0N362	1424	cellular processes and signaling	Posttranslational modification, protein turnover, chaperones	Glutathione S-transferase	205940000	155120000	447710000	269590000	3	67426000	138460000	119940000	1.08609e+08	3	Y	1	0.402866	-1.31163				D0NBV3;D0NBV1;D0NBV5
D0NQ84	D0NQ84	D0NQ84	3311	no function prediction	no function prediction	no function prediction		678150		678150	1			274510	274510	1			0.404792	-1.30475				D0NC00
D0NTB7	D0NTB7	D0NTB7	3559	cellular processes and signaling	Cytoskeleton	Myosin class VI heavy chain	2886500	1950300	9342100	4726300	3	2538900	1870000	1343100	1.91733e+06	3	Y		0.405673	-1.30161				D0NC08
D0NHH2	D0NHH2	D0NHH2	2683	no function prediction	no function prediction	no function prediction	651360	220100	603450	491637	3	218090	181820		199955	2	Y		0.406713	-1.29792				D0NC99
D0MS16	D0MS16	D0MS16	308	poorly characterized	General function prediction only	TPR repeat-containing protein	8345100	3392100	22712000	1.14831e+07	3	3767900	5351900	4895700	4.67183e+06	3	Y		0.406845	-1.29745				D0NCL4
D0NFZ5	D0NFZ5	D0NFZ5	2549	poorly characterized	Function unknown	Uncharacterized conserved protein			847690	847690	1	258720	254680	526340	346580	3			0.408852	-1.29035				D0NCR7
D0NCL7	D0NCL7	D0NCL7	2240	information storage and processing	Transcription	Transcriptional coactivator CAPER (RRM superfamily)	246220			246220	1			100930	100930	1			0.409918	-1.28659				D0ND39
D0MU73;D0P3A6	D0MU73;D0P3A6	D0MU73	535	cellular processes and signaling	Posttranslational modification, protein turnover, chaperones	HSP90 co-chaperone CPR7/Cyclophilin			534330	534330	1		220260		220260	1			0.412217	-1.27852				D0NDE7
D0NC90;D0RM98	D0NC90	D0NC90	2205	metabolism	Energy production and conversion	Mitochondrial F1F0-ATP synthase, subunit d/ATP7	3984600	2450500	9684300	5.37313e+06	3		2710700	1740600	2225650	2	Y		0.414218	-1.27154				D0NDP1
D0NF16	D0NF16	D0NF16	2461	metabolism	Amino acid transport and metabolism	M13 family peptidase			2497500	2497500	1		1246600	830350	1038475	2			0.415806	-1.26602				D0NDX8
D0N6G4	D0N6G4	D0N6G4	1698	metabolism	Nucleotide transport and metabolism	Atrazine chlorohydrolase/guanine deaminase	5430800	1852200	1162500	2.81517e+06	3		1484900	861250	1173075	2	Y		0.416698	-1.26293				D0NE69
D0NB47	D0NB47	D0NB47	2097	metabolism	Energy production and conversion	Alcohol dehydrogenase, class IV	723300	633040	1068400	808247	3	334660	436840	241200	337567	3	Y		0.417653	-1.25962				D0NEC9
D0MTR5	D0MTR5	D0MTR5	484	poorly characterized	Function unknown	Uncharacterized conserved protein, contains RWD domain			560200	560200	1		215000	257470	236235	2			0.421698	-1.24572				D0NEJ1
D0NXK6;D0MT38	D0NXK6;D0MT38	D0NXK6	3868	cellular processes and signaling	Posttranslational modification, protein turnover, chaperones	Ubiquitin-like protein	1093100	268480	1037400	799660	3	366560	406680	242000	338413	3	Y		0.423197	-1.2406				D0NEL4
D0MXY9	D0MXY9	D0MXY9	936	poorly characterized	Function unknown	Uncharacterized conserved protein	185580		315730	250655	2	79107		133200	106154	2	Y	1	0.423504	-1.23955				D0NFP5
D0NJ26	D0NJ26	D0NJ26	2801	information storage and processing	Transcription	Thyroid hormone receptor-associated protein complex, subunit TRAP230	996920	1161700	6892600	3.01707e+06	3	855890	1624200	1369900	1283330	3	Y		0.425356	-1.23326				D0NFV6
D0NI65	D0NI65	D0NI65	2728	no function prediction	no function prediction	no function prediction	813000	1384900	2534700	1.57753e+06	3	376000	852920	793700	674207	3	Y		0.42738	-1.22641				D0NG40
D0MWN5	D0MWN5	D0MWN5	783	cellular processes and signaling	Signal transduction mechanisms	Nischarin, modulator of integrin alpha5 subunit action	328780		976130	652455	2			279510	279510	1			0.428397	-1.22298				D0NGC4
D0MT21	D0MT21	D0MT21	406	information storage and processing	Translation, ribosomal structure and biogenesis	Protein required for biogenesis of the ribosomal 60S subunit	1062200	396700		729450	2	386420	240490		313455	2	Y		0.429714	-1.21855				D0NH60
D0NZC3	D0NZC3	D0NZC3	4009	cellular processes and signaling	Cell cycle control, cell division, chromosome partitioning	Component of histone deacetylase complex (breast carcinoma metastasis suppressor 1 protein in human)			414740	414740	1		172060	190580	181320	2			0.43719	-1.19367				D0NHD9
D0NLB3	D0NLB3	D0NLB3	2993	metabolism	Energy production and conversion	Exopolyphosphatases and related proteins	895300	485640		690470	2	353630	336930	217540	302700	3	Y		0.438397	-1.18969				D0NHM6
D0NS93	D0NS93	D0NS93	3463	no function prediction	no function prediction	no function prediction	1265600	1805400		1535500	2		711840	649010	680425	2	Y	1	0.443129	-1.1742				D0NHN9
D0MRM1;D0MRL8	D0MRM1;D0MRL8	D0MRM1	267	metabolism	Amino acid transport and metabolism	Gamma-glutamyltransferase		360050	392230	376140	2		224050	109610	166830	2	Y		0.443532	-1.17289				D0NID9
D0NCQ7	D0NCQ7	D0NCQ7	2255	poorly characterized	Function unknown	Uncharacterized conserved protein related to IojAP	695830	613100	1751300	1.02008e+06	3		539450	369230	454340	2	Y		0.445398	-1.16683				D0NJS3
D0NNQ0	D0NNQ0	D0NNQ0	3210	cellular processes and signaling	Signal transduction mechanisms	Neoplastic transformation suppressor Pdcd4/MA-3, contains MA3 domain	56583000	41606000	219360000	1.0585e+08	3	58621000	34768000	48454000	47281000	3	Y		0.446681	-1.16268				D0NJY0
D0N5D5	D0N5D5	D0N5D5	1619	no function prediction	no function prediction	no function prediction			2121200	2121200	1			947970	947970	1			0.446903	-1.16197				D0NK59
D0NMP8	D0NMP8	D0NMP8	3128	no function prediction	no function prediction	no function prediction	12969000	11077000	32081000	18709000	3	6931800	8113300	10236000	8.42703e+06	3	Y	1	0.450427	-1.15064				D0NKA2
D0NKW5	D0NKW5	D0NKW5	2961	metabolism	Inorganic ion transport and metabolism	Ca2+ binding protein, contains EF-hand motifs		338500		338500	1		152840		152840	1			0.451521	-1.14713				D0NKA9
D0N154	D0N154	D0N154	1246	information storage and processing	Translation, ribosomal structure and biogenesis	Regulator of ribosome synthesis	458670	715620	5750000	2.3081e+06	3	411470	1365200	1358000	1044890	3	Y		0.452706	-1.14335				D0NKB8
D0RMF3	D0RMF3	D0RMF3	4289	poorly characterized	Function unknown	Predicted membrane protein	5059800	6090000	30366000	13838600	3	6493700	7643700	4789400	6.30893e+06	3	Y		0.455894	-1.13323				D0NKT0;D0NXC8
D0NP00	D0NP00	D0NP00	3228	no function prediction	no function prediction	no function prediction	540650	3336100	8838800	4.23852e+06	3	1984400	2299100	1538200	1.94057e+06	3	Y		0.457841	-1.12708				D0NL96
D0NJ73	D0NJ73	D0NJ73	2819	no function prediction	no function prediction	no function prediction	611240	692840	1450900	918327	3		317910	529220	423565	2	Y		0.461236	-1.11642				D0NLD2
D0NHN9	D0NHN9	D0NHN9	2698	cellular processes and signaling	Intracellular trafficking, secretion, and vesicular transport	Nuclear pore complex component NPAP60L/NUP50	3082600	2903200	5862400	3949400	3	1803900	2396800	1282700	1827800	3	Y	1	0.462804	-1.11153				D0NLR6
D0MVM6	D0MVM6	D0MVM6	681	cellular processes and signaling	Cytoskeleton	Myosin class VI heavy chain	348660		1748100	1048380	2		486370		486370	1			0.463925	-1.10804				D0NLV8
D0NH76	D0NH76	D0NH76	2651	metabolism	Lipid transport and metabolism	Choline transporter-like protein			912910	912910	1			424140	424140	1			0.464602	-1.10593				D0NM91
D0N6V9	D0N6V9	D0N6V9	1727	no function prediction	no function prediction	no function prediction	513230		994430	753830	2		415980	288830	352405	2	Y		0.467486	-1.097				D0NMB1
D0NCM3	D0NCM3	D0NCM3	2245	cellular processes and signaling	Intracellular trafficking, secretion, and vesicular transport	V-SNARE	427080	600250	1795100	940810	3		491850	388620	440235	2	Y		0.467932	-1.09563				D0NME6
D0N0V6	D0N0V6	D0N0V6	1232	no function prediction	no function prediction	no function prediction			310690	310690	1		145460		145460	1			0.468184	-1.09485				D0NMJ0
D0NFZ2	D0NFZ2	D0NFZ2	2548	metabolism	Nucleotide transport and metabolism	Guanylate kinase	2813800		6642200	4728000	2	1535100	1950400	3211300	2.23227e+06	3	Y		0.472138	-1.08272				D0NMN1
D0N0B0	D0N0B0	D0N0B0	1206	no function prediction	no function prediction	no function prediction		199220		199220	1			94156	94156	1			0.472623	-1.08124				D0NMP8
D0N9B3	D0N9B3	D0N9B3	1943	metabolism	Inorganic ion transport and metabolism	P-type ATPase	1305900	838040		1071970	2		422250	592720	507485	2	Y	1	0.473413	-1.07883				D0NNK0
D0NC96	D0NC96	D0NC96	2208	metabolism	Energy production and conversion	Mitochondrial F1F0-ATP synthase, subunit d/ATP7	89403000	87898000	313270000	1.63524e+08	3	48675000	58226000	125550000	7.74837e+07	3	Y		0.473838	-1.07754				D0NNU8
D0MS41	D0MS41	D0MS41	317	no function prediction	no function prediction	no function prediction			297720	297720	1		109290	173110	141200	2			0.474271	-1.07622				D0NPG8;D0N6N9
D0NB98	D0NB98	D0NB98	2111	metabolism	Nucleotide transport and metabolism	Nucleoside transporter	1836300			1836300	1	1232300		517760	875030	2			0.476518	-1.0694				D0NPH5
D0MV40	D0MV40	D0MV40	634	cellular processes and signaling	Intracellular trafficking, secretion, and vesicular transport	Cytosolic sorting protein GGA2/TOM1	720150	552990	3304600	1.52591e+06	3		505110	955630	730370	2	Y		0.478644	-1.06297				D0NPQ5
D0MYZ2	D0MYZ2	D0MYZ2	1058	poorly characterized	Function unknown	Uncharacterized conserved protein	22394000	26082000	38743000	29073000	3	7866000	16179000	17745000	13930000	3	Y	1	0.479139	-1.06148				D0NPW4
D0NU19	D0NU19	D0NU19	3595	cellular processes and signaling	Extracellular structures	Extracellular matrix glycoprotein Laminin subunit beta	247790			247790	1			118950	118950	1			0.480044	-1.05876				D0NQ91
D0NV38	D0NV38	D0NV38	3681	cellular processes and signaling	Cytoskeleton	Myosin class II heavy chain	1019400	2964000	2515000	2.16613e+06	3	921810	632940	1572300	1042350	3	Y	1	0.481203	-1.05528				D0NQV7
D0NJW2;D0NJW5	D0NJW2	D0NJW2	2881	metabolism	Coenzyme transport and metabolism	Porphobilinogen deaminase	1192900	1237600	5726300	2.71893e+06	3	745990	1725600	1471200	1.31426e+06	3	Y		0.483375	-1.04879				D0NR51;D0P3J6
D0P3K3	D0P3K3	D0P3K3	4243	cellular processes and signaling	Cytoskeleton	Spindle pole body protein			543970	543970	1		274530	251640	263085	2			0.483639	-1.048				D0NRN5
D0N507	D0N507	D0N507	1587	cellular processes and signaling	Cytoskeleton	Leucine-rich repeat (LRR) protein, contains calponin homology domain	310680		1031300	670990	2	229130	342070	402440	324547	3	Y		0.483683	-1.04787				D0NS04
D0P154	D0P154	D0P154	4125	poorly characterized	Function unknown	Uncharacterized conserved protein	576580		1307900	942240	2	538760	355690	475270	456573	3	Y		0.484562	-1.04525				D0NS93
D0MSF4	D0MSF4	D0MSF4	350	cellular processes and signaling	Cytoskeleton	Dyneins, heavy chain	2477700	1933600	4658900	3023400	3	2562400	479020	1357800	1.46641e+06	3	Y	1	0.485019	-1.04389				D0NSF9
D0MVE6	D0MVE6	D0MVE6	658	cellular processes and signaling	Signal transduction mechanisms	Calmodulin and related proteins (EF-Hand superfamily)	330960		1369600	850280	2		370180	454930	412555	2	Y		0.485199	-1.04335				D0NSV0
D0P1Y8;D0RM36	D0P1Y8;D0RM36	D0P1Y8	4170	poorly characterized	Function unknown	Uncharacterized conserved protein	156420	100650	172570	143213	3			69667	69667	1			0.486456	-1.03962				D0NT30
D0MQJ3	D0MQJ3	D0MQJ3	141	poorly characterized	General function prediction only	GTPase-activating protein	827680	1748300	6545200	3.04039e+06	3		2069300	892180	1480740	2	Y		0.487023	-1.03794				D0NT86
D0N261	D0N261	D0N261	1338	poorly characterized	Function unknown	Predicted coiled-coil protein	1515400	1571000	7003300	3.36323e+06	3	1287100	2187500	1442700	1639100	3	Y		0.487358	-1.03694				D0NUM8;D0P3Q0
D0NY05	D0NY05	D0NY05	3901	poorly characterized	General function prediction only	Myotubularin-related phosphatidylinositol 3-phosphate 3-phosphatase MTM6	551860			551860	1			268980	268980	1			0.487406	-1.0368				D0NV36
D0NFB0	D0NFB0	D0NFB0	2480	no function prediction	no function prediction	no function prediction	843450			843450	1		367950	456080	412015	2			0.488488	-1.03361				D0NV38
D0NGE1	D0NGE1	D0NGE1	2599	no function prediction	no function prediction	no function prediction	1984800			1984800	1	1207600		734780	971190	2			0.489314	-1.03117				D0NVM3;D0P4M5
D0NAK5	D0NAK5	D0NAK5	2054	metabolism	Amino acid transport and metabolism	M13 family peptidase	403200000	524250000	1559900000	8.29117e+08	3	332130000	661020000	229040000	4.07397e+08	3	Y		0.491362	-1.02514				D0NWP1
D0N839	D0N839	D0N839	1853	no function prediction	no function prediction	no function prediction	1394800	1247400	3863300	2168500	3	940090	745060	1517800	1067650	3	Y	1	0.492345	-1.02226				D0NXA6
D0P019	D0P019	D0P019	4058	cellular processes and signaling	Posttranslational modification, protein turnover, chaperones	Calreticulin		20514000	23121000	21817500	2		11257000	10360000	10808500	2	Y	1	0.495405	-1.01332				D0NXJ3
D0NNH7	D0NNH7	D0NNH7	3200	no function prediction	no function prediction	no function prediction		546960		546960	1		271100		271100	1			0.495649	-1.01261				D0NY00
D0N9M4	D0N9M4	D0N9M4	1969	poorly characterized	General function prediction only	Predicted Zn2+-binding protein, contains FYVE domain	3759900	5583800	20198000	9.84723e+06	3	5406500	5824900	3427800	4886400	3	Y		0.496221	-1.01095				D0NYH7
D0N6N2;D0P2V3;D0RM54	D0N6N2;D0P2V3	D0N6N2	1706	no function prediction	no function prediction	no function prediction	2967500	2127100	5646000	3580200	3	1793000	2124900	1426500	1.78147e+06	3	Y		0.497589	-1.00697				D0NZL4
D0MTC2	D0MTC2	D0MTC2	438	cellular processes and signaling	Intracellular trafficking, secretion, and vesicular transport	SNARE protein TLG2/Syntaxin 16	2497900	2735600	7378600	4.20403e+06	3	1519500	3046700	1737600	2.10127e+06	3	Y		0.499822	-1.00051				D0NZQ9
D0N8U6	D0N8U6	D0N8U6	1896	metabolism	Carbohydrate transport and metabolism	Monocarboxylate transporter	8226800	2134900		5180850	2	4499400	2366700	922130	2.59608e+06	3	Y		0.501091	-0.996856				D0NZT2;D0NF22
D0NUX1	D0NUX1	D0NUX1	3661	no function prediction	no function prediction	no function prediction			379690	379690	1			190490	190490	1			0.501699	-0.995107				D0P019
D0NNU8	D0NNU8	D0NNU8	3219	metabolism	Carbohydrate transport and metabolism	Enolase	32780000	33303000	71535000	4.58727e+07	3	17918000	32394000	18911000	2.30743e+07	3	Y	1	0.503008	-0.991346				D0P1G4
D0ND56	D0ND56	D0ND56	2302	poorly characterized	General function prediction only	Huntingtin interacting protein HYPK	386020		1468500	927260	2		335770	597310	466540	2	Y		0.503138	-0.990973				D0P2F2;D0NVV4
D0NIT9	D0NIT9	D0NIT9	2779	poorly characterized	General function prediction only	Glutathione S-transferase-related protein	351430		712590	532010	2			268100	268100	1			0.503938	-0.988682				D0P2R1
D0MZ56	D0MZ56	D0MZ56	1073	metabolism	Inorganic ion transport and metabolism	Copper chaperone	32186000	10783000		21484500	2		13019000	8657300	10838150	2	Y		0.504464	-0.987178				D0P2Y3
D0NAL0	D0NAL0	D0NAL0	2055	no function prediction	no function prediction	no function prediction		313160	1291000	802080	2		415380	394020	404700	2	Y		0.504563	-0.986893				D0P410
D0N738	D0N738	D0N738	1752	metabolism	Amino acid transport and metabolism	Asparaginase	770920			770920	1			390730	390730	1			0.506836	-0.980409
D0MWX8;D0RLV6	D0MWX8	D0MWX8	822	cellular processes and signaling	Signal transduction mechanisms	cAMP-dependent protein kinase types I and II, regulatory subunit	2769100	6295200	19061000	9375100	3	3793200	4844700	5636700	4758200	3	Y		0.507536	-0.978418
D0NRB2	D0NRB2	D0NRB2	3395	cellular processes and signaling	Cytoskeleton	Microtubule-associated proteins	27292000	15230000	61838000	3.47867e+07	3	11521000	19608000	21856000	1.76617e+07	3	Y		0.507714	-0.977913
D0NG00	D0NG00	D0NG00	2550	metabolism	Carbohydrate transport and metabolism	Predicted glyoxalase	333200			333200	1		186150	152750	169450	2			0.508553	-0.975529
D0NGZ8;D0NGZ9;D0RMC9;D0NH03;D0NGY9;D0P323;D0NH02;D0NH04;D0P2H3;D0P324;D0P325;D0P2H4	D0NGZ8	D0NGZ8	2638	no function prediction	no function prediction	no function prediction			794910	794910	1		508140	301190	404665	2			0.50907	-0.974063
D0MYL6	D0MYL6	D0MYL6	1023	cellular processes and signaling	Posttranslational modification, protein turnover, chaperones	E3 ubiquitin ligase involved in syntaxin degradation	5978900	7243100	14162000	9128000	3	3586000	6916100	3484700	4.66227e+06	3	Y		0.510765	-0.969267
D0P2F2;D0NVV4	D0P2F2;D0NVV4	D0P2F2	4187	poorly characterized	Function unknown	Uncharacterized conserved protein	1633900	1925300	3927400	2.49553e+06	3	645030	1154300	2029900	1276410	3	Y	1	0.511478	-0.967256
D0N1M0	D0N1M0	D0N1M0	1287	cellular processes and signaling	Signal transduction mechanisms	Ca2+ sensor (EF-Hand superfamily)	9900400	6452100	24526000	1.36262e+07	3	6253300	6500500	8198500	6984100	3	Y		0.512551	-0.964234
D0MX13	D0MX13	D0MX13	837	cellular processes and signaling	Intracellular trafficking, secretion, and vesicular transport	Guanine nucleotide exchange factor	6294000			6294000	1			3239900	3239900	1			0.51476	-0.958028
D0NAC5	D0NAC5	D0NAC5	2031	cellular processes and signaling	Intracellular trafficking, secretion, and vesicular transport	Protein involved in membrane traffic (YOP1/TB2/DP1/HVA22 family)	5120900	3089300	21576000	9.92873e+06	3	5143500	3596300	6599300	5.11303e+06	3	Y		0.514973	-0.95743
D0NBS3	D0NBS3	D0NBS3	2153	information storage and processing	Transcription	Transcription factor, subunit of SRB subcomplex of RNA polymerase II	438230	270330	1671000	793187	3	315950	359860	555830	410547	3	Y		0.517591	-0.950114
D0NQM1;D0NQM3	D0NQM1	D0NQM1	3343	metabolism	Lipid transport and metabolism	Phosphorylcholine transferase/cholinephosphate cytidylyltransferase	3492500	2217700	7341800	4.35067e+06	3	1610500	2236500	2908800	2.25193e+06	3	Y		0.517606	-0.950072
D0N352	D0N352	D0N352	1421	metabolism	Carbohydrate transport and metabolism	O-linked N-acetylglucosamine transferase OGT		233220	728950	481085	2		228040	270950	249495	2	Y		0.518609	-0.947281
D0P2B8	D0P2B8	D0P2B8	4184	no function prediction	no function prediction	no function prediction	2967900	1818700	2622600	2.46973e+06	3	1224600	1840100	782920	1282540	3	Y		0.519303	-0.945351
D0NIC0	D0NIC0	D0NIC0	2738	no function prediction	no function prediction	no function prediction	633230	23918000	9072700	1.1208e+07	3	8736200	3728800	5000800	5.82193e+06	3	Y		0.519446	-0.944956
D0NDC2	D0NDC2	D0NDC2	2322	cellular processes and signaling	Posttranslational modification, protein turnover, chaperones	FKBP-type peptidyl-prolyl cis-trans isomerase	598030	825450	3545600	1656360	3	531500	913570	1142000	862357	3	Y		0.520634	-0.94166
D0NH60	D0NH60	D0NH60	2646	cellular processes and signaling	Posttranslational modification, protein turnover, chaperones	Molecular chaperone of the GrpE family	6155600	4640600	15812000	8869400	3	5555200	2111700	6208300	4.62507e+06	3	Y	1	0.521463	-0.939362
D0N414	D0N414	D0N414	1500	no function prediction	no function prediction	no function prediction	40694000	23124000	134930000	6.62493e+07	3	26744000	38515000	38456000	3.45717e+07	3	Y		0.521842	-0.938316
D0N069;D0P3F3	D0N069	D0N069	1187	no function prediction	no function prediction	no function prediction		329150	914280	621715	2		327440	322710	325075	2	Y		0.522868	-0.935481
D0NCZ3	D0NCZ3	D0NCZ3	2284	cellular processes and signaling	Posttranslational modification, protein turnover, chaperones	NifU-like domain-containing proteins	1311300	607570	2998900	1.63926e+06	3	391000	1011700	1174500	859067	3	Y		0.524059	-0.9322
D0N371	D0N371	D0N371	1428	no function prediction	no function prediction	no function prediction	1196800	1910100	2760400	1.95577e+06	3			1027000	1027000	1			0.525114	-0.929298
D0NUZ1	D0NUZ1	D0NUZ1	3669	cellular processes and signaling	Cytoskeleton	LisH motif-containing protein		273610	763220	518415	2		291860	253540	272700	2	Y		0.526026	-0.926793
D0N0B5	D0N0B5	D0N0B5	1207	cellular processes and signaling	Posttranslational modification, protein turnover, chaperones	COP9 signalosome, subunit CSN6		1390500	8659000	5024750	2	2191700	2904100	2843100	2646300	3	Y		0.526653	-0.925075
D0NMM5	D0NMM5	D0NMM5	3118	metabolism	Carbohydrate transport and metabolism	Predicted member of glycosyl hydrolase family 18		301160	649920	475540	2		251150		251150	1			0.528136	-0.921017
D0NJ33	D0NJ33	D0NJ33	2804	cellular processes and signaling	Nuclear structure	Nuclear pore complex, rNpl4 component (sc Npl4)	839320	1012500		925910	2	726860	278100	467390	490783	3	Y		0.530055	-0.915786
D0N1R6	D0N1R6	D0N1R6	1302	metabolism	Carbohydrate transport and metabolism	Ribose 5-phosphate isomerase	2914600	1912200	6135100	3.65397e+06	3	1068600	2686700	2061400	1938900	3	Y		0.530629	-0.914225
D0MRW8	D0MRW8	D0MRW8	293	poorly characterized	Function unknown	Predicted coiled-coil protein	1051000	452070	3191700	1.56492e+06	3	362420	958370	1172600	831130	3	Y		0.5311	-0.912946
D0N7Q1	D0N7Q1	D0N7Q1	1810	cellular processes and signaling	Signal transduction mechanisms	Serine/threonine protein kinase	4615300	4755300	13597000	7.65587e+06	3	3075800	5425800	3708600	4.07007e+06	3	Y		0.531627	-0.911513
D0MQC3	D0MQC3	D0MQC3	117	poorly characterized	General function prediction only	Predicted kinase		1142600		1142600	1		380620	834520	607570	2			0.531743	-0.911198
D0NSU9	D0NSU9	D0NSU9	3518	poorly characterized	Function unknown	Uncharacterized conserved protein	658420	733820	1188200	860147	3	345210	559560	468300	457690	3	Y		0.532107	-0.910212
D0MS22	D0MS22	D0MS22	309	cellular processes and signaling	Cytoskeleton	Myosin class II heavy chain	7664800	5546000	47924000	2.03783e+07	3	13566000	6307400	12889000	10920800	3	Y		0.535904	-0.899953
D0NFH0	D0NFH0	D0NFH0	2503	cellular processes and signaling	Intracellular trafficking, secretion, and vesicular transport	Amphiphysin			843180	843180	1		522920	381130	452025	2			0.536095	-0.899438
D0NMZ3	D0NMZ3	D0NMZ3	3161	no function prediction	no function prediction	no function prediction	210430		624970	417700	2		251480	196420	223950	2	Y		0.53615	-0.89929
D0NGA1	D0NGA1	D0NGA1	2583	metabolism	Inorganic ion transport and metabolism	Calcium transporting ATPase	4819700	2411000	2222500	3.15107e+06	3	1476000	2548800	1055600	1.69347e+06	3	Y		0.537426	-0.895861
D0N1G5	D0N1G5	D0N1G5	1273	no function prediction	no function prediction	no function prediction	6368900	8984200	10370000	8.57437e+06	3	4204800	3239800	6421900	4.62217e+06	3	Y	1	0.539068	-0.891461
D0NH38	D0NH38	D0NH38	2642	cellular processes and signaling	Cytoskeleton	Actin-binding protein SLA2/Huntingtin-interacting protein Hip1	590870		1723300	1157085	2			624630	624630	1			0.539831	-0.889421
D0NZZ6	D0NZZ6	D0NZZ6	4055	metabolism	Energy production and conversion	Cytochrome c oxidase, subunit IV/COX5b	44242000	28521000	13621000	2.87947e+07	3	4650700	12603000	29411000	15554900	3	Y		0.540201	-0.888433
D0N5R8	D0N5R8	D0N5R8	1647	poorly characterized	General function prediction only	Ankyrin repeat protein		662870		662870	1		358640		358640	1			0.541041	-0.88619
D0NCZ0	D0NCZ0	D0NCZ0	2283	cellular processes and signaling	Cytoskeleton	Myosin class II heavy chain	2768100	2899300	10800000	5.48913e+06	3	1161300	3832200	3920600	2.97137e+06	3	Y		0.541318	-0.885452
D0NMJ0	D0NMJ0	D0NMJ0	3109	information storage and processing	Translation, ribosomal structure and biogenesis	60s ribosomal protein L39	7826500		6165000	6995750	2		2178700	5404900	3791800	2	Y	1	0.542015	-0.883596
D0NVZ3	D0NVZ3	D0NVZ3	3749	cellular processes and signaling	Intracellular trafficking, secretion, and vesicular transport	SNARE protein Syntaxin 1 and related proteins			1448400	1448400	1		611850	960600	786225	2			0.542823	-0.881446
D0NF98	D0NF98	D0NF98	2476	cellular processes and signaling	Nuclear structure	Nuclear porin	3303900	1322400	4232100	2952800	3	1898700	1713400	1197100	1.60307e+06	3	Y		0.542897	-0.881249
D0MWU3	D0MWU3	D0MWU3	807	metabolism	Lipid transport and metabolism	START domain-containing proteins involved in steroidogenesis/phosphatidylcholine transfer	1542400	1164300	4958400	2.55503e+06	3	1056800	1064700	2048800	1390100	3	Y		0.544063	-0.878153
D0NLD2	D0NLD2	D0NLD2	2998	information storage and processing	Transcription	RNA polymerase subunit K	967250	1894100	4745300	2535550	3	610890		2151600	1381245	2	Y	1	0.544752	-0.876329
D0NC63	D0NC63	D0NC63	2194	cellular processes and signaling	Posttranslational modification, protein turnover, chaperones	Ubiquitin C-terminal hydrolase	2088100	1621800	5017000	2.90897e+06	3	1190900	1467100	2098300	1.58543e+06	3	Y		0.545016	-0.87563
D0NB09	D0NB09	D0NB09	2091	poorly characterized	General function prediction only	RPEL repeat-containing protein	2601900	1527900	10201000	4.77693e+06	3	1329200	3592000	2945000	2.62207e+06	3	Y		0.548902	-0.86538
D0RM96	D0RM96	D0RM96	4288	no function prediction	no function prediction	no function prediction	71630000	49537000	157890000	93019000	3	73355000	46681000	33146000	5.10607e+07	3	Y		0.548927	-0.865313
D0N3A3	D0N3A3	D0N3A3	1440	no function prediction	no function prediction	no function prediction	2785500	956200	1618400	1786700	3	999990	964610	979830	981477	3	Y		0.549324	-0.864272
D0NWP2	D0NWP2	D0NWP2	3798	information storage and processing	Replication, recombination and repair	GTPase XAB1, interacts with DNA repair protein XPA	686650	649220	3141000	1492290	3		623800	1017900	820850	2	Y		0.550061	-0.862337
D0MZC6	D0MZC6	D0MZC6	1089	no function prediction	no function prediction	no function prediction	896110	324090	1023100	747767	3		358920	465340	412130	2	Y		0.551148	-0.859489
D0MY06	D0MY06	D0MY06	944	metabolism	Lipid transport and metabolism	Lysosomal & prostatic acid phosphatases	687570	2095000	3701600	2161390	3	758380	1203700	1623000	1.19503e+06	3	Y		0.552897	-0.854917
D0MRQ6	D0MRQ6	D0MRQ6	277	information storage and processing	Replication, recombination and repair	DNA damage inducible protein			2938100	2938100	1		1715700	1533400	1624550	2			0.552925	-0.854843
D0NS21	D0NS21	D0NS21	3446	poorly characterized	General function prediction only	LAR-interacting protein and related proteins	399360			399360	1		220930		220930	1			0.55321	-0.854101
D0MWQ8	D0MWQ8	D0MWQ8	792	information storage and processing	Transcription	RNA polymerase I transcription factor UAF	924370	771290	1643700	1113120	3	845210	756590	249970	617257	3	Y		0.554528	-0.850667
D0NF39	D0NF39	D0NF39	2462	cellular processes and signaling	Signal transduction mechanisms	Copine	770390			770390	1			427660	427660	1			0.555121	-0.849125
D0P078;D0NH43	D0P078;D0NH43	D0P078	2644	cellular processes and signaling	Cell cycle control, cell division, chromosome partitioning	Sister chromatid cohesion complex Cohesin, subunit PDS5	2299600	3723000		3011300	2	1228200	2621800	1179100	1.67637e+06	3	Y		0.556692	-0.845049
D0NJ31	D0NJ31	D0NJ31	2802	no function prediction	no function prediction	no function prediction	292620	243530	854810	463653	3		226790	290320	258555	2	Y		0.557647	-0.842575
D0NH24;D0P2W5	D0NH24;D0P2W5	D0NH24	2640	metabolism	Amino acid transport and metabolism	Imidazoleglycerol-phosphate dehydratase	671380	665250		668315	2	433750	311930		372840	2	Y		0.557881	-0.841972
D0MX76	D0MX76	D0MX76	859	poorly characterized	General function prediction only	Multiple inositol polyphosphate phosphatase	645510	614070	1515000	924860	3	398350	532440	618770	516520	3	Y		0.558485	-0.840411
D0NGC4	D0NGC4	D0NGC4	2594	cellular processes and signaling	Intracellular trafficking, secretion, and vesicular transport	Membrane coat complex Retromer, subunit VPS5/SNX1, Sorting nexins, and related PX domain-containing proteins	5960100	4603000	8661800	6408300	3	3746500	3432300	3599000	3592600	3	Y	1	0.560617	-0.834913
D0P4U7;D0N823	D0P4U7;D0N823	D0P4U7	1847	poorly characterized	Function unknown	Predicted membrane protein	548500	428860		488680	2		278350	269980	274165	2	Y		0.561032	-0.833846
D0NBD5;REV__D0P378;REV__D0N7Z2	D0NBD5	D0NBD5	2125	no function prediction	no function prediction	no function prediction	20882000	19440000	59830000	33384000	3	12799000	24983000	18407000	1.87297e+07	3	Y		0.561037	-0.833832
D0NMN1	D0NMN1	D0NMN1	3121	no function prediction	no function prediction	no function prediction	4497100		2712200	3604650	2	2264700	876150	2926300	2.02238e+06	3	Y	1	0.561048	-0.833803
D0NHY6	D0NHY6	D0NHY6	2715	no function prediction	no function prediction	no function prediction	2287500	1883800	11439000	5.20343e+06	3	1653200	3242300	3871900	2.92247e+06	3	Y		0.561642	-0.832277
D0NPB3	D0NPB3	D0NPB3	3258	cellular processes and signaling	Cell cycle control, cell division, chromosome partitioning	FAD-dependent sulfhydryl oxidase/quiescin and related proteins		539170	557530	548350	2	196850	276010	451310	308057	3	Y		0.561788	-0.831901
D0MQN8	D0MQN8	D0MQN8	146	poorly characterized	Function unknown	Uncharacterized conserved protein	3553000	7407300	13285000	8.08177e+06	3	2863800	6441100	4330100	4545000	3	Y		0.562377	-0.83039
D0NSX2	D0NSX2	D0NSX2	3525	cellular processes and signaling	Signal transduction mechanisms	Huntingtin interacting protein 1 (Hip1) interactor Hippi		222960	516010	369485	2		223430	193360	208395	2	Y		0.564015	-0.826195
D0MTE6	D0MTE6	D0MTE6	446	cellular processes and signaling	Intracellular trafficking, secretion, and vesicular transport	Protein involved in vacuolar protein sorting	243690		1082100	662895	2	449110		300070	374590	2	Y	1	0.565082	-0.823468
D0NXY9	D0NXY9	D0NXY9	3898	information storage and processing	Transcription	Predicted bromodomain transcription factor	811720	805790	2227800	1281770	3	811930	864610	500780	725773	3	Y		0.566227	-0.820546
D0NXB1	D0NXB1	D0NXB1	3843	information storage and processing	Chromatin structure and dynamics	Structural maintenance of chromosome protein 4 (chromosome condensation complex Condensin, subunit C)	2738000	1798100	4101100	2.87907e+06	3	1411300	2126500	1355200	1631000	3	Y		0.566503	-0.819844
D0MYF8	D0MYF8	D0MYF8	997	no function prediction	no function prediction	no function prediction	570590	879040	878540	776057	3		394130	486360	440245	2	Y		0.567285	-0.817855
D0NQ81	D0NQ81	D0NQ81	3309	no function prediction	no function prediction	no function prediction	807320	2186000	9272200	4.08851e+06	3	1512000	2183800	3267400	2.32107e+06	3	Y		0.567705	-0.816786
D0N490	D0N490	D0N490	1520	no function prediction	no function prediction	no function prediction			233240	233240	1		132540		132540	1			0.568256	-0.815387
D0P2Y1	D0P2Y1	D0P2Y1	4218	cellular processes and signaling	Signal transduction mechanisms	Calmodulin and related proteins (EF-Hand superfamily)	407410	352220	1504300	754643	3	198470	531650	556540	428887	3	Y		0.56833	-0.815198
D0NT79	D0NT79	D0NT79	3553	cellular processes and signaling	Cytoskeleton	Myosin class II heavy chain	385830	348630	1012100	582187	3	382570	292750	319190	331503	3	Y		0.569411	-0.812458
D0NRL5	D0NRL5	D0NRL5	3415	cellular processes and signaling	Cytoskeleton	Actin and related proteins	10334000	3663100		6998550	2	3552800	4690400	3721500	3.98823e+06	3	Y		0.569866	-0.811306
D0NWS5	D0NWS5	D0NWS5	3804	poorly characterized	Function unknown	Uncharacterized conserved protein			472900	472900	1		270330		270330	1			0.571643	-0.806814
D0NRJ1	D0NRJ1	D0NRJ1	3411	no function prediction	no function prediction	no function prediction			1294400	1294400	1	585010	669780	968920	741237	3			0.572649	-0.804277
D0NFC3;D0NF47	D0NFC3	D0NFC3	2489	no function prediction	no function prediction	no function prediction	864160	984430	3357600	1.7354e+06	3	1157800	837180	990280	995087	3	Y		0.573406	-0.802371
D0NPZ7	D0NPZ7	D0NPZ7	3303	metabolism	Lipid transport and metabolism	C-3 sterol dehydrogenase/3-beta-hydroxysteroid dehydrogenase and related dehydrogenases	4922000	2760000	5264400	4.31547e+06	3	1876000	3260800	2294800	2477200	3	Y		0.574028	-0.800806
D0NI37	D0NI37	D0NI37	2722	cellular processes and signaling	Signal transduction mechanisms	Inositol-polyphosphate 4-phosphatase	822790	433860		628325	2	370910	371200	340670	360927	3	Y		0.574427	-0.799805
D0NBK1	D0NBK1	D0NBK1	2145	metabolism	Carbohydrate transport and metabolism	3-phosphoglycerate kinase	102200000	74832000	243940000	140324000	3	100530000	70852000	70682000	80688000	3	Y		0.575012	-0.798336
D0NLV8	D0NLV8	D0NLV8	3054	cellular processes and signaling	Posttranslational modification, protein turnover, chaperones	Glutaredoxin and related proteins	4805700	4804900	9298300	6.30297e+06	3	1618200	3870500	5414700	3.63447e+06	3	Y	1	0.576628	-0.794287
D0MQ56	D0MQ56	D0MQ56	92	information storage and processing	Chromatin structure and dynamics	Histone acetyltransferase type b catalytic subunit		277320		277320	1	176380		143640	160010	2			0.576987	-0.79339
D0MR13	D0MR13	D0MR13	191	cellular processes and signaling	Posttranslational modification, protein turnover, chaperones	Molecular chaperones GRP78/BiP/KAR2, HSP70 superfamily	247580000	454110000	1002700000	568130000	3	304350000	447480000	231950000	3.27927e+08	3	Y		0.577204	-0.792848
D0NUA4	D0NUA4	D0NUA4	3611	no function prediction	no function prediction	no function prediction	25550000	11898000	3922400	1.37901e+07	3	6293300	12085000	5505300	7961200	3	Y		0.577311	-0.792579
D0NZ57	D0NZ57	D0NZ57	4000	no function prediction	no function prediction	no function prediction	162040		341770	251905	2		86839	204170	145504	2	Y		0.577617	-0.791816
D0MVL4	D0MVL4	D0MVL4	679	cellular processes and signaling	Cytoskeleton	Myosin class II heavy chain	2588600	1975300	5492300	3.35207e+06	3	2373000	1600800	1843200	1939000	3	Y		0.578449	-0.789738
D0NPH5	D0NPH5	D0NPH5	3278	cellular processes and signaling	Posttranslational modification, protein turnover, chaperones	Molecular chaperone Prefoldin, subunit 5	3767100		2846000	3306550	2		2034100	1796900	1915500	2	Y	1	0.579305	-0.787606
D0N6E8	D0N6E8	D0N6E8	1693	metabolism	Energy production and conversion	Dihydrolipoamide acetyltransferase	5057500	9503000	20964000	11841500	3	6562800	8156600	5885800	6868400	3	Y		0.580028	-0.785806
D0NR57	D0NR57	D0NR57	3385	no function prediction	no function prediction	no function prediction	12004000	4738900		8371450	2	7687900	3851000	3040200	4859700	3	Y		0.580509	-0.78461
D0P366	D0P366	D0P366	4230	poorly characterized	General function prediction only	Uncharacterized protein CLU1/cluA/TIF31 involved in mitochondrial morphology/distribution, also found associated with eIF-3	4520800	4757100		4638950	2	2833100	2562000	2690500	2695200	3	Y		0.580994	-0.783406
D0NHA1	D0NHA1	D0NHA1	2658	cellular processes and signaling	Intracellular trafficking, secretion, and vesicular transport	SNARE protein TLG1/Syntaxin 6	192950		2491300	1342125	2		501620	1058500	780060	2	Y		0.581213	-0.782862
D0NHG7	D0NHG7	D0NHG7	2680	information storage and processing	Translation, ribosomal structure and biogenesis	Ubiquitin/40S ribosomal protein S27a fusion	3550200	1587600	6087900	3741900	3	1472900	1775200	3278000	2.17537e+06	3	Y		0.581354	-0.782512
D0MW81	D0MW81	D0MW81	739	no function prediction	no function prediction	no function prediction	4296600	8824100	19034000	1.07182e+07	3	3534100	8208500	6980600	6.24107e+06	3	Y		0.582285	-0.780203
D0NKC7	D0NKC7	D0NKC7	2918	no function prediction	no function prediction	no function prediction		289520		289520	1			169220	169220	1			0.584485	-0.774763
D0NCT7	D0NCT7	D0NCT7	2261	no function prediction	no function prediction	no function prediction			442730	442730	1			259200	259200	1			0.585458	-0.772361
D0MTF6	D0MTF6	D0MTF6	453	cellular processes and signaling	Cytoskeleton	Axonemal dynein light chain	605950		1973200	1289575	2		595050	916050	755550	2	Y		0.585891	-0.771297
D0NNC7	D0NNC7	D0NNC7	3187	no function prediction	no function prediction	no function prediction	904620	1038700		971660	2	398660	698780	610830	569423	3	Y		0.586031	-0.77095
D0NJG2	D0NJG2	D0NJG2	2840	poorly characterized	General function prediction only	C4-type Zn-finger protein	3201600	4779100	12635000	6871900	3	3542700	5339900	3202500	4.02837e+06	3	Y		0.586209	-0.770514
D0NU97	D0NU97	D0NU97	3608	metabolism	Nucleotide transport and metabolism	Hypoxanthine-guanine phosphoribosyltransferase	3326100	2826500	4231000	3461200	3	1310200	2941600	1845300	2.03237e+06	3	Y		0.587186	-0.768112
D0MUJ1	D0MUJ1	D0MUJ1	569	no function prediction	no function prediction	no function prediction	599430		922460	760945	2	338540	692300	310400	447080	3	Y		0.587533	-0.767259
D0MV43	D0MV43	D0MV43	635	information storage and processing	RNA processing and modification	Sof1-like rRNA processing protein (contains WD40 repeats)	3406600	4366300	8002700	5.25853e+06	3	1918600	4183500	3168300	3.09013e+06	3	Y		0.587642	-0.766991
D0NNK0	D0NNK0	D0NNK0	3203	information storage and processing	RNA processing and modification	RNA-binding protein CUGBP1/BRUNO (RRM superfamily)	7597500	6484600	7627600	7.23657e+06	3	4726300	4767100	3285900	4.25977e+06	3	Y	1	0.588645	-0.764531
D0MZG4	D0MZG4	D0MZG4	1099	no function prediction	no function prediction	no function prediction	2127800	1366400	5399400	2.96453e+06	3	1807000	1855000	1575500	1.74583e+06	3	Y		0.588907	-0.763889
D0RLZ3;D0MSD0;D0NDA8	D0RLZ3;D0MSD0	D0RLZ3	4284	cellular processes and signaling	Posttranslational modification, protein turnover, chaperones	Proteasome activator subunit	45675000	56563000	158990000	87076000	3	37645000	74827000	41515000	51329000	3	Y		0.589474	-0.762501
D0MZR4	D0MZR4	D0MZR4	1135	information storage and processing	RNA processing and modification	Ran GTPase-activating protein	13406000	16366000	42375000	24049000	3	12322000	14079000	16223000	14208000	3	Y		0.590794	-0.759273
D0MWV9	D0MWV9	D0MWV9	811	metabolism	Inorganic ion transport and metabolism	Na+:iodide/myo-inositol/multivitamin symporters	913590	597480		755535	2	655300	459830	224100	446410	3	Y		0.590853	-0.759129
D0P0U7;D0NT51	D0P0U7;D0NT51	D0P0U7	4107	no function prediction	no function prediction	no function prediction		617450		617450	1		370380	359690	365035	2			0.591198	-0.758288
D0NUQ5	D0NUQ5	D0NUQ5	3647	information storage and processing	Transcription	RNA polymerase I and III, subunit RPA40/RPC40		4152600		4152600	1		3038800	1872300	2455550	2			0.591328	-0.757969
D0NT87	D0NT87	D0NT87	3556	metabolism	Energy production and conversion	Mitochondrial F1F0-ATP synthase, subunit OSCP/ATP5	332920000	302210000	735730000	4.56953e+08	3	223090000	340730000	246840000	270220000	3	Y		0.591351	-0.757912
D0MQK7	D0MQK7	D0MQK7	143	cellular processes and signaling	Signal transduction mechanisms	Dehydrogenase kinase	2308400	2131300	6224700	3554800	3	3210400	1635700	1469800	2105300	3	Y	1	0.592241	-0.755743
D0NKN2	D0NKN2	D0NKN2	2935	poorly characterized	General function prediction only	Uncharacterized conserved protein, contains PA domain	210380	164690	507910	294327	3		124650	224010	174330	2	Y		0.592301	-0.755597
D0NZV7	D0NZV7	D0NZV7	4046	cellular processes and signaling	Cell wall/membrane/envelope biogenesis	Chitinase	269050		448150	358600	2		212830		212830	1			0.593503	-0.752674
D0MRW4	D0MRW4	D0MRW4	292	metabolism	Secondary metabolites biosynthesis, transport and catabolism	Iron/ascorbate family oxidoreductases	1203000	998850	1040700	1080850	3	515000	877210	532650	641620	3	Y		0.593625	-0.752375
D0N407	D0N407	D0N407	1495	cellular processes and signaling	Signal transduction mechanisms	G protein signaling regulators	2833400	3294500	8121900	4.74993e+06	3	1613200	3687700	3160900	2820600	3	Y		0.593819	-0.751905
D0MUK6	D0MUK6	D0MUK6	572	metabolism	Carbohydrate transport and metabolism	Purple acid phosphatase	2395900	2634300	4750300	3.26017e+06	3	3144800	1546500	1117400	1.93623e+06	3	Y	1	0.593906	-0.751693
D0N752	D0N752	D0N752	1758	information storage and processing	RNA processing and modification	Splicing factor 3b, subunit 2	494080	1704400	3142200	1.78023e+06	3	544810	1346100	1282300	1.05774e+06	3	Y		0.594158	-0.75108
D0N4B5	D0N4B5	D0N4B5	1524	no function prediction	no function prediction	no function prediction	8777700	10692000	7475800	8.98183e+06	3	1825800	9515500	4678700	5340000	3	Y		0.594533	-0.75017
D0NYH7	D0NYH7	D0NYH7	3939	cellular processes and signaling	Intracellular trafficking, secretion, and vesicular transport	Vacuolar assembly/sorting protein DID2	563930		1014900	789415	2		315120	625790	470455	2	Y	1	0.595954	-0.746727
D0P2P8	D0P2P8	D0P2P8	4198	cellular processes and signaling	Cytoskeleton	Myosin class II heavy chain	1772900	1126700	4443800	2447800	3	1176600	1760100	1458400	1.46503e+06	3	Y		0.59851	-0.740552
D0NZE3	D0NZE3	D0NZE3	4014	no function prediction	no function prediction	no function prediction	221890		268820	245355	2			146920	146920	1			0.598806	-0.73984
D0NLK1	D0NLK1	D0NLK1	3016	cellular processes and signaling	Cytoskeleton	Calponin		1459200	5158800	3309000	2	1833000	1667200	2454100	1.98477e+06	3	Y		0.599809	-0.737426
D0NY00	D0NY00	D0NY00	3900	metabolism	Lipid transport and metabolism	Carnitine O-acyltransferase CPTI	1426300	867870		1147085	2		405880	970200	688040	2	Y	1	0.599816	-0.737408
D0N5E6	D0N5E6	D0N5E6	1623	metabolism	Inorganic ion transport and metabolism	Protein involved in vacuolar polyphosphate accumulation, contains SPX domain	1343100	1006300		1174700	2	908510	308250	898090	704950	3	Y		0.600111	-0.7367
D0N7Z1	D0N7Z1	D0N7Z1	1837	no function prediction	no function prediction	no function prediction	2575500	1778300		2176900	2	1756000	1287100	876380	1.30649e+06	3	Y		0.600162	-0.736575
D0NPP4	D0NPP4	D0NPP4	3285	cellular processes and signaling	Posttranslational modification, protein turnover, chaperones	Mitochondrial ATP-dependent protease PIM1/LON	3535000	3611800	10536000	5.89427e+06	3	3467400	5062400	2083000	3537600	3	Y		0.600176	-0.736541
D0NFU0	D0NFU0	D0NFU0	2526	metabolism	Energy production and conversion	Succinate dehydrogenase, Fe-S protein subunit	3795300	1246400		2520850	2	2218300	1000900	1327800	1.51567e+06	3	Y		0.601252	-0.733958
D0NRG7	D0NRG7	D0NRG7	3407	no function prediction	no function prediction	no function prediction	20912000	18191000	54291000	3.11313e+07	3	11401000	20524000	24375000	1.87667e+07	3	Y		0.602822	-0.730195
D0N2K1	D0N2K1	D0N2K1	1364	information storage and processing	RNA processing and modification	Spliceosomal protein snRNP-U1A/U2B	1614200		2137300	1875750	2	940590	1076400	1377000	1131330	3	Y		0.603135	-0.729448
D0NAF3	D0NAF3	D0NAF3	2038	information storage and processing	Transcription	RNA polymerase II assessory factor Cdc73p	1692300	1425400		1558850	2	699150	756630	1367000	940927	3	Y		0.603603	-0.728328
D0MT09	D0MT09	D0MT09	400	cellular processes and signaling	Cytoskeleton	Kinesin-like protein	1567200	2374900	6243000	3.39503e+06	3	2474100	2088800	1586800	2049900	3	Y		0.603794	-0.727872
D0NQC4	D0NQC4	D0NQC4	3324	poorly characterized	General function prediction only	Predicted GTPase	252510		447030	349770	2		175230	247290	211260	2	Y		0.603997	-0.727387
D0NF56;D0P0V3	D0NF56;D0P0V3	D0NF56	2466	cellular processes and signaling	Intracellular trafficking, secretion, and vesicular transport	Mitochondrial import inner membrane translocase, subunit TIM8	717630			717630	1		748490	119040	433765	2			0.604441	-0.726327
D0NWF1;D0NWF0	D0NWF1	D0NWF1	3781	no function prediction	no function prediction	no function prediction	977800	1114600	6189300	2.76057e+06	3		1475800	1864300	1670050	2	Y		0.604966	-0.725073
D0MRB3	D0MRB3	D0MRB3	225	information storage and processing	Transcription	Transcription factor of the Forkhead/HNF3 family	226290			226290	1		137110		137110	1			0.605904	-0.722839
D0N0T9	D0N0T9	D0N0T9	1227	no function prediction	no function prediction	no function prediction		358880		358880	1			217450	217450	1			0.605913	-0.722818
D0N3G2	D0N3G2	D0N3G2	1456	cellular processes and signaling	Cytoskeleton	Interferon-related protein PC4 like		422190	1304500	863345	2	477940	642760	450690	523797	3	Y		0.606706	-0.72093
D0NMP9	D0NMP9	D0NMP9	3129	cellular processes and signaling	Cell cycle control, cell division, chromosome partitioning	G1/S-specific cyclin D	3625200	2578900	11010000	5.73803e+06	3	2753000	4134500	3569300	3485600	3	Y		0.607456	-0.719149
D0MRC6	D0MRC6	D0MRC6	229	information storage and processing	Replication, recombination and repair	DNA damage inducible protein	1608000	1669200	3360000	2212400	3	1516500	1587600	928220	1.34411e+06	3	Y		0.607533	-0.718965
D0MSR6	D0MSR6	D0MSR6	375	information storage and processing	Transcription	RNA polymerase III, subunit C34		386960	643480	515220	2			313460	313460	1			0.6084	-0.716907
D0MVK5	D0MVK5	D0MVK5	675	metabolism	Coenzyme transport and metabolism	Imidazoleglycerol-phosphate synthase subunit H-like	323120	312390		317755	2		187850	199840	193845	2	Y		0.610045	-0.713011
D0N7L1	D0N7L1	D0N7L1	1800	no function prediction	no function prediction	no function prediction	150950			150950	1	97259	87554		92406.5	2			0.612166	-0.708005
D0ND77	D0ND77	D0ND77	2307	no function prediction	no function prediction	no function prediction	237220000	565800000	902840000	568620000	3	345220000	393420000	306050000	348230000	3	Y		0.612413	-0.707424
D0NQA9	D0NQA9	D0NQA9	3319	no function prediction	no function prediction	no function prediction	535680	385870		460775	2		437290	127650	282470	2	Y		0.613032	-0.705965
D0NGH4	D0NGH4	D0NGH4	2611	information storage and processing	Replication, recombination and repair	DNA polymerase sigma	1236600	593990	2345600	1.39206e+06	3	752520	691140	1118500	854053	3	Y		0.613516	-0.704827
D0MSA8	D0MSA8	D0MSA8	336	cellular processes and signaling	Signal transduction mechanisms	GTP-binding protein SEC4, small G protein superfamily, and related Ras family GTP-binding proteins	3705600	3837900	8250200	5.26457e+06	3	2055000	3574500	4062900	3230800	3	Y		0.613688	-0.704423
D0NLA2	D0NLA2	D0NLA2	2992	information storage and processing	Translation, ribosomal structure and biogenesis	Mitochondrial/choloroplast ribosomal protein S15	4709700	1972800		3341250	2	1899000	2369400	1887000	2051800	3	Y		0.614082	-0.703498
D0N4I0	D0N4I0	D0N4I0	1544	cellular processes and signaling	Intracellular trafficking, secretion, and vesicular transport	Prolactin regulatory element-binding protein/Protein transport protein SEC12p	1800000			1800000	1	1442400	1140000	739310	1.10724e+06	3			0.615131	-0.701033
D0NS63	D0NS63	D0NS63	3452	information storage and processing	RNA processing and modification	Regulator of nuclear mRNA	456170	261770	818170	512037	3		228600	401400	315000	2	Y		0.61519	-0.700895
D0NPC9	D0NPC9	D0NPC9	3266	metabolism	Energy production and conversion	F0F1-type ATP synthase, gamma subunit	291950000	354690000	909960000	5.18867e+08	3	338930000	458600000	160350000	3.19293e+08	3	Y		0.615367	-0.700481
D0ND83	D0ND83	D0ND83	2309	cellular processes and signaling	Signal transduction mechanisms	Integrin beta subunit (N-terminal portion of extracellular region)	2094300	2028700	4569000	2.89733e+06	3	1539800	1656300	2157400	1784500	3	Y		0.615911	-0.699206
D0MTU8	D0MTU8	D0MTU8	491	cellular processes and signaling	Signal transduction mechanisms	Clathrin coat dissociation kinase GAK/PTEN/Auxilin and related tyrosine phosphatases	1606000	928760	3782700	2105820	3	771160	1765700	1355200	1.29735e+06	3	Y		0.61608	-0.698811
D0NMI9	D0NMI9	D0NMI9	3108	cellular processes and signaling	Extracellular structures	Extracellular matrix glycoprotein Laminin subunit beta	1587500	1151500	5186200	2.64173e+06	3	794810	905570	3182700	1.62769e+06	3	Y		0.616146	-0.698656
D0NLX7	D0NLX7	D0NLX7	3062	cellular processes and signaling	Signal transduction mechanisms	GTPase-activator protein			1041200	1041200	1		344930	939140	642035	2			0.61663	-0.697523
D0N105	D0N105	D0N105	1233	no function prediction	no function prediction	no function prediction	50907000	17069000	28841000	3.22723e+07	3	27292000	16879000	15546000	1.99057e+07	3	Y		0.616803	-0.697119
D0NS81	D0NS81	D0NS81	3458	no function prediction	no function prediction	no function prediction		529300	1648300	1088800	2		672340		672340	1			0.617506	-0.695476
D0NIS0	D0NIS0	D0NIS0	2773	information storage and processing	RNA processing and modification	Ribonuclease, T2 family		916590		916590	1		739560	392990	566275	2			0.617806	-0.694774
D0MSY9	D0MSY9	D0MSY9	392	metabolism	Carbohydrate transport and metabolism	3-phosphoglycerate kinase	2091400	1618500	3339800	2349900	3	709320	1616800	2032000	1.45271e+06	3	Y		0.618199	-0.693856
D0MTM1	D0MTM1	D0MTM1	472	poorly characterized	General function prediction only	Translin-associated protein X	633020	515280	3343200	1.49717e+06	3	775490	825280	1178500	926423	3	Y		0.618784	-0.692491
D0MVH7	D0MVH7	D0MVH7	668	cellular processes and signaling	Signal transduction mechanisms	Armadillo/beta-Catenin/plakoglobin	1419300	711590	1590500	1.24046e+06	3	632700	792650	877770	767707	3	Y		0.618887	-0.692252
D0MQA1	D0MQA1	D0MQA1	112	cellular processes and signaling	Cell cycle control, cell division, chromosome partitioning	Zn-ribbon-containing protein implicated in mitosis			206760	206760	1			128010	128010	1			0.619124	-0.691701
D0N363;D0RM22;D0N361	D0N363;D0RM22	D0N363	1425	cellular processes and signaling	Posttranslational modification, protein turnover, chaperones	Glutathione S-transferase	21969000	19723000	23978000	21890000	3	8122600	17058000	15486000	1.35555e+07	3	Y	1	0.619257	-0.69139
D0NV04	D0NV04	D0NV04	3673	information storage and processing	Transcription	Histone chaperone involved in gene silencing	2651100	1576400	4531100	2.91953e+06	3	1235500	1486100	2710200	1810600	3	Y		0.620168	-0.68927
D0NEG8	D0NEG8	D0NEG8	2408	metabolism	Energy production and conversion	NADP/FAD dependent oxidoreductase		596500		596500	1		446430	294800	370615	2			0.621316	-0.686601
D0NQL9	D0NQL9	D0NQL9	3342	cellular processes and signaling	Cytoskeleton	Pinin (desmosome-associated protein)	1023900	600830	1031100	885277	3	480780	657340	512980	550367	3	Y		0.621689	-0.685735
D0MT25	D0MT25	D0MT25	408	poorly characterized	General function prediction only	Uncharacterized conserved protein, contains PA domain	1943400	1500100	3971200	2.47157e+06	3	1028500	2311100	1271300	1.53697e+06	3	Y		0.621859	-0.68534
D0MQ81	D0MQ81	D0MQ81	102	no function prediction	no function prediction	no function prediction	10973000	10638000	33261000	1.82907e+07	3	9823600	12064000	12261000	1.13829e+07	3	Y		0.622332	-0.684244
D0NQY6	D0NQY6	D0NQY6	3369	information storage and processing	Translation, ribosomal structure and biogenesis	Mitochondrial/chloroplast ribosomal protein S16	2160700			2160700	1		1975400	718190	1346795	2			0.623314	-0.681969
D0NXI7;D0RM70	D0NXI7;D0RM70	D0NXI7	3865	information storage and processing	Translation, ribosomal structure and biogenesis	Ribosome recycling factor	629230	1268800	3509700	1.80258e+06	3	725560	1217300	1430100	1124320	3	Y		0.623729	-0.681008
D0NH64;D0NK55	D0NH64	D0NH64	2648	cellular processes and signaling	Posttranslational modification, protein turnover, chaperones	FKBP-type peptidyl-prolyl cis-trans isomerase	2202200	1423400	5811800	3145800	3	1211200	1486200	3189500	1962300	3	Y		0.623784	-0.680881
D0N421	D0N421	D0N421	1501	cellular processes and signaling	Cell cycle control, cell division, chromosome partitioning	Centromere-associated protein NUF2		141650	809230	475440	2		218220	375270	296745	2	Y		0.624148	-0.68004
D0ND74	D0ND74	D0ND74	2305	no function prediction	no function prediction	no function prediction	17310000	14558000	45763000	25877000	3	12754000	15916000	19875000	1.61817e+07	3	Y		0.62533	-0.67731
D0NC22;D0N6J4	D0NC22;D0N6J4	D0NC22	2185	no function prediction	no function prediction	no function prediction	557240	496270		526755	2			330020	330020	1			0.626515	-0.674579
D0P2R1	D0P2R1	D0P2R1	4208	cellular processes and signaling	Posttranslational modification, protein turnover, chaperones	Hsp90 co-chaperone CNS1 (contains TPR repeats)	349370		465880	407625	2		164440	346920	255680	2	Y	1	0.627243	-0.672903
D0NVZ6	D0NVZ6	D0NVZ6	3750	cellular processes and signaling	Posttranslational modification, protein turnover, chaperones	Molecular chaperone (DnaJ superfamily)	1038900	580550	2147900	1.25578e+06	3	272570	937010	1153500	787693	3	Y		0.627253	-0.672882
D0NG36	D0NG36	D0NG36	2561	cellular processes and signaling	Posttranslational modification, protein turnover, chaperones	26S proteasome regulatory complex, subunit RPN8/PSMD7	13080000	17735000	56720000	2.91783e+07	3	10241000	18434000	26253000	1.83093e+07	3	Y		0.627498	-0.672318
D0N7U0	D0N7U0	D0N7U0	1821	metabolism	Inorganic ion transport and metabolism	Manganese superoxide dismutase	395320000	378980000	701760000	492020000	3	209920000	337010000	380250000	309060000	3	Y		0.628145	-0.67083
D0P2Q8	D0P2Q8	D0P2Q8	4207	no function prediction	no function prediction	no function prediction	558430		1547500	1052965	2	700330	656870	627350	661517	3	Y		0.628242	-0.670608
D0NCP1	D0NCP1	D0NCP1	2253	no function prediction	no function prediction	no function prediction	3586200	3001400	14873000	7.15353e+06	3		4266900	4724400	4495650	2	Y		0.628452	-0.670126
D0NT33	D0NT33	D0NT33	3540	cellular processes and signaling	Signal transduction mechanisms	GTPase-activating proteins of the GIT family	27874000	21940000	27242000	2.56853e+07	3	1960800	21637000	24866000	16154600	3	Y		0.628943	-0.669
D0NGE8	D0NGE8	D0NGE8	2602	cellular processes and signaling	Cytoskeleton	Myosin class II heavy chain	3162400	1956100	5619000	3.57917e+06	3	1873400	2939900	1971000	2.26143e+06	3	Y		0.631832	-0.662386
D0NCK2	D0NCK2	D0NCK2	2236	no function prediction	no function prediction	no function prediction	254240		526420	390330	2	233520	290690	215720	246643	3	Y		0.631884	-0.662268
D0NBV3;D0NBV1;D0NBV5	D0NBV3	D0NBV3	2155	no function prediction	no function prediction	no function prediction	5254500	3924600	4879800	4686300	3	3600700	2702400	2584500	2.96253e+06	3	Y	1	0.632169	-0.661618
D0MUC9	D0MUC9	D0MUC9	549	poorly characterized	Function unknown	Uncharacterized conserved protein BCNT	183300		621980	402640	2		291700	217420	254560	2	Y		0.632227	-0.661485
D0MSK2	D0MSK2	D0MSK2	364	cellular processes and signaling	Intracellular trafficking, secretion, and vesicular transport	SNARE protein PEP12/VAM3/Syntaxin 7/Syntaxin 17	3316300	1701200	3854400	2957300	3	1652800	1328500	2628000	1.86977e+06	3	Y		0.632255	-0.661422
D0MXH3	D0MXH3	D0MXH3	891	poorly characterized	General function prediction only	Putative signal transduction protein p25		1151700	1364000	1257850	2	805980	879890	700540	795470	3	Y		0.632404	-0.66108
D0NL69	D0NL69	D0NL69	2982	information storage and processing	RNA processing and modification	Nonsense-mediated mRNA decay 2 protein	786280			786280	1		528800	466830	497815	2			0.633127	-0.659433
D0NES1	D0NES1	D0NES1	2443	no function prediction	no function prediction	no function prediction	1106800	1325800	4873200	2.43527e+06	3	1287800	1828100	1512100	1.54267e+06	3	Y		0.633469	-0.658653
D0MRD4	D0MRD4	D0MRD4	233	no function prediction	no function prediction	no function prediction	1623200			1623200	1			1028900	1028900	1			0.633871	-0.657738
D0MYN1	D0MYN1	D0MYN1	1026	cellular processes and signaling	Cell wall/membrane/envelope biogenesis	Ankyrin	1622800	2112200	4347800	2.69427e+06	3	1990500	1710200	1423200	1.70797e+06	3	Y		0.633926	-0.657613
D0NMX8	D0NMX8	D0NMX8	3158	poorly characterized	General function prediction only	Transcription factor MSH, contains HOX domain	670650	864550	3327900	1.62103e+06	3	1351200	824650	907050	1.02763e+06	3	Y		0.633937	-0.657588
D0N079	D0N079	D0N079	1192	poorly characterized	Function unknown	Uncharacterized conserved protein		266990	328080	297535	2			188990	188990	1			0.635186	-0.654749
D0NQR2	D0NQR2	D0NQR2	3358	cellular processes and signaling	Posttranslational modification, protein turnover, chaperones	COP9 signalosome, subunit CSN8	2023700	1954500	1902700	1960300	3		1012100	1482600	1247350	2	Y		0.636306	-0.652208
D0NFI6	D0NFI6	D0NFI6	2507	cellular processes and signaling	Posttranslational modification, protein turnover, chaperones	Aspartyl protease	9354400	1744800	855120	3.98477e+06	3	3538100	1589500	2479600	2.53573e+06	3	Y		0.636356	-0.652095
D0N8U8;D0RMM6	D0N8U8	D0N8U8	1897	metabolism	Carbohydrate transport and metabolism	Monocarboxylate transporter	9926400	4396900		7161650	2	8675100	2520600	2530700	4.57547e+06	3	Y		0.638884	-0.646373
D0N955	D0N955	D0N955	1911	cellular processes and signaling	Intracellular trafficking, secretion, and vesicular transport	V-SNARE		631390	1668100	1149745	2		547250	923110	735180	2	Y		0.639429	-0.645144
D0N683	D0N683	D0N683	1685	no function prediction	no function prediction	no function prediction	11457000	8375900	5316200	8.38303e+06	3	6000300	6078700	4011500	5363500	3	Y		0.639804	-0.644298
D0NRS5	D0NRS5	D0NRS5	3425	no function prediction	no function prediction	no function prediction			679340	679340	1			435260	435260	1			0.64071	-0.642256
D0NVM5	D0NVM5	D0NVM5	3717	metabolism	Inorganic ion transport and metabolism	Ca2+-binding protein Regucalcin/SMP30	4221300	5761800	21667000	1.055e+07	3	5580900	7512400	7189400	6760900	3	Y		0.640842	-0.64196
D0MRF0	D0MRF0	D0MRF0	242	cellular processes and signaling	Signal transduction mechanisms	GTPase Rab1/YPT1, small G protein superfamily, and related GTP-binding proteins	3860700	9032600	4741000	5878100	3	2382100	907770	8020200	3.77002e+06	3	Y		0.641368	-0.640776
D0NSI7	D0NSI7	D0NSI7	3482	metabolism	Lipid transport and metabolism	Mevalonate pyrophosphate decarboxylase		175140		175140	1		123870	100940	112405	2			0.641801	-0.639802
D0MTI9	D0MTI9	D0MTI9	462	poorly characterized	General function prediction only	Placental protein 11		476290		476290	1	288750	261460	368040	306083	3			0.642641	-0.637916
D0NZV5	D0NZV5	D0NZV5	4045	cellular processes and signaling	Posttranslational modification, protein turnover, chaperones	Molecular chaperone (DnaJ superfamily)	1149700		3668200	2408950	2	505600	1435300	2709900	1.55027e+06	3	Y		0.643545	-0.635888
D0NJD7	D0NJD7	D0NJD7	2836	no function prediction	no function prediction	no function prediction	8110500	14582000	50209000	24300500	3	6755900	13361000	26832000	1.56496e+07	3	Y		0.644005	-0.634857
D0MZF0	D0MZF0	D0MZF0	1098	poorly characterized	Function unknown	Predicted membrane protein	657480	791840		724660	2	644210	521050	235700	466987	3	Y		0.644422	-0.633923
D0NL96	D0NL96	D0NL96	2990	no function prediction	no function prediction	no function prediction	9372400	8260600		8816500	2	1998300	5206100	9843900	5.68277e+06	3	Y	1	0.64456	-0.633613
D0NXD7	D0NXD7	D0NXD7	3849	cellular processes and signaling	Intracellular trafficking, secretion, and vesicular transport	Tomosyn and related SNARE-interacting proteins	1453300	1567700	2401900	1.80763e+06	3	1006500	1417100	1072400	1.16533e+06	3	Y		0.644674	-0.633359
D0N038	D0N038	D0N038	1176	metabolism	Amino acid transport and metabolism	Dihydropteridine reductase DHPR/QDPR	2064500	897290	874600	1.2788e+06	3	458800	1045800	970650	825083	3	Y		0.645203	-0.632175
D0NW99	D0NW99	D0NW99	3772	metabolism	Inorganic ion transport and metabolism	Putative arsenite-translocating ATPase	13617000	6558600	7062700	9.07943e+06	3	8483600	3634500	5480400	5.86617e+06	3	Y		0.646094	-0.630184
D0MS90	D0MS90	D0MS90	330	poorly characterized	Function unknown	Uncharacterized conserved protein		506670	791080	648875	2		419390		419390	1			0.646334	-0.629648
D0NHQ0	D0NHQ0	D0NHQ0	2701	cellular processes and signaling	Signal transduction mechanisms	Integrin beta subunit (N-terminal portion of extracellular region)	15966000	18482000	42586000	25678000	3	15289000	16767000	17771000	16609000	3	Y		0.646818	-0.628568
D0NGE4	D0NGE4	D0NGE4	2600	information storage and processing	Chromatin structure and dynamics	Acinus (induces apoptotic chromatin condensation)	912320	1278200	3498000	1.89617e+06	3		1121100	1335500	1228300	2	Y		0.647778	-0.626428
D0MXU9	D0MXU9	D0MXU9	922	no function prediction	no function prediction	no function prediction		222330	1048200	635265	2		361230	462100	411665	2	Y		0.648021	-0.625888
D0NX80	D0NX80	D0NX80	3836	cellular processes and signaling	Cytoskeleton	Putative dynamitin	1784500	3590000	10785000	5386500	3	2036400	3436400	5009700	3.49417e+06	3	Y		0.64869	-0.6244
D0N7A6	D0N7A6	D0N7A6	1773	information storage and processing	RNA processing and modification	mRNA cleavage and polyadenylation factor II complex, BRR5 (CPSF subunit)	3829700	3125400	4052000	3.66903e+06	3	3550500	2638300	951940	2.38025e+06	3	Y	1	0.648739	-0.624289
D0NSS1	D0NSS1	D0NSS1	3509	cellular processes and signaling	Cytoskeleton	Myosin class II heavy chain	1529700	1483400	3929600	2.31423e+06	3	1647700	1878400	986100	1.50407e+06	3	Y		0.64992	-0.621666
D0NXF2	D0NXF2	D0NXF2	3852	metabolism	Nucleotide transport and metabolism	Adenylosuccinate lyase	17614000	10569000	39136000	2.24397e+07	3	9382000	11752000	22653000	1.45957e+07	3	Y		0.65044	-0.620511
D0MSC6	D0MSC6	D0MSC6	343	poorly characterized	General function prediction only	Protein OS-9			332150	332150	1		216100		216100	1			0.65061	-0.620136
[truncated: 3,365 more rows]

## Sheet: DMTS
Protein IDs	Majority protein IDs	first hit	id	main role	subrole	description	LFQ intensity control_1	LFQ intensity control_2	LFQ intensity control_3	average control	repcount control	LFQ intensity DMTS_1	LFQ intensity DMTS_2	LFQ intensity DMTS_3	average DMTS	repcount DMTS	for MeV analysis	significant	ratio DMtS/control	log2 ratio			MeV significant
[truncated: 3,730 more rows]

[truncated: 11 more sheets: MMTS, SM, BMTMS, overview, regulated, for treemaps, curated DMDS list, curated DMTS list, curated MMTS list, curated SM list, curated BMTMS list]
