# Supplementary material for: A sulfur-containing volatile emitted by potato-associated bacteria confers protection against late blight through direct anti-oomycete activity
Source: Sci Rep. 2019 Dec 30;9:18778. doi: 10.1038/s41598-019-55218-3 (PMC6937334; doi:10.1038/s41598-019-55218-3)
Supplement: Supplementary file 4 — Supplementary Information [file 41598_2019_55218_MOESM4_ESM.xlsx]

## Sheet: Primers
Supplementary Table 1 : Sequence of primers used in this study for quantitative polymerase chain reaction
Primer	GenBank Number*	Target	Forward Sequence (5'-3')	Reverse Sequence (5'-3')	Amplicon Size (bp)
CyP	AF126551.1	Peptidyl-prolyl cis-trans isomerase-like	GGCTAATGCTGGACCTGGAA	CCTCGGCCTTCTTAATCACA	131
EF1a	AB061263.1	Elongation factor 1- alpha- like	CACTGCCCAGGTCATCATC	GAACGCCTGTCAATCTTGGT	129
ERF3	EF091875.1	Ethylene-responsive transcription factor 4-like	TTGAATGGAATTTCGAAAGAG	GCTTCCTCCGCAGTATCAAA	134
LOX	Y18548.1	Linoleate 9S-lipoxygenase 2-like	CGAGGCGTGGGATAGGATTT	TCTTCCTCTCCGAGGATACG	127
PR-1b	AY050221	Pathogenesis-related protein 1b precursor (PR1b)	ACAACGGATGGTGGTTCATT	ACATTTAATCCCTTACACAT	142
PR-5	AY737317.1	Thaumatin-like protein	CGGTGCATGTGATCCTGACA	TTTAGCCGAATACGCCATTA	134
* reference : Arseneault T, Pieterse CM, Gérin-Ouellet M, Goyer C and Filion M (2014). Biological Control Long-Term Induction of Defense Gene Expression in Potato by Pseudomonas sp. LBUM223 and Streptomyces scabies. Phytopathology 104:926-932. doi: 10.1094/PHYTO-11-13-0321-R.
